# Supplementary material for: Cholera outbreak caused by drinking contaminated water from a lakeshore water-collection site, Kasese District, south-western Uganda, June-July 2015
Source: PLoS One. 2018 Jun 27;13(6):e0198431. doi: 10.1371/journal.pone.0198431 (PMC6021037; doi:10.1371/journal.pone.0198431)
Supplement: S1 Case Control — (ZIP) [file pone.0198431.s001.zip]

Archive with 1 entries (1 files):
- Katwe CaseCntl 29Jun2015-new.xls
