# Supplementary material for: Cholera outbreak caused by drinking contaminated water from a lakeshore water-collection site, Kasese District, south-western Uganda, June-July 2015
Source: PLoS One. 2018 Jun 27;13(6):e0198431. doi: 10.1371/journal.pone.0198431 (PMC6021037; doi:10.1371/journal.pone.0198431)
Supplement: S1 Case Control — (ZIP) [file pone.0198431.s001.zip › Katwe CaseCntl 29Jun2015-new.xls]

## Sheet: Work
ID	CaseOrCntl	Case1Cntl0	CaseCntlSet	AGE	SEX	VILLAGE	OCCUPATION	EDUCATION	Food Bkf Posho 16th	Food Bkf fish 16th	Food Bkf beans 16th	Food Bkf cassava 16th	Food Bkf oth 16th	Food Lch posho 16th	Food Lch fish 16th	Food Lch beans 16th	Food Lch cassava 16th	Food Lch oth 16th	Food Sup posho 16th	Food Sup fish 16th	Food Sup beans 16th	Food Sup cassava 16th	Food Sup oth 16th	Food Bkf Posho 17th	Food Bkf fish 17th	Food Bkf beans 17th	Food Bkf cassava 17th	Food Bkf oth 17th	Food Lch posho 17th	Food Lch fish 17th	Food Lch beans 17th	Food Lch cassava 17th	Food Lch oth 17th	Food Sup posho 17th	Food Sup fish 17th	Food Sup beans 17th	Food Sup cassava 17th	Food Sup oth 17th	H2O Bkf 16th	H2O Bkf Amt 16th	H2O Bkf Src 16th	H2O Bkf Boil_Tx_filt 16th	H2O Lch 16th	H2O Lch Amt 16th	H2O Lch Src 16th	H2O Lch Boil_Tx_Filt 16th	H2O Sup 16th	H2O Sup Amt 16th	H2O Sup Src 16th
1	CASE	1	1	18	M	KYARUKARA	STUDENT	SECONDARY	No	No	Yes	No	RICE	No	No	Yes	Yes		No	Yes	No	Yes		No	No	No	No	CHAPATI	No	No	Yes	No		Yes	No	No	No		Yes	0.5	SPRING	NO	Yes	0.5	SPRING	NONE	Yes	0.5	SPRING
2	CTR	0	1	18	M	KYARUKARA	CASUAL LABOURER	PRIMARY	No	No	No	No	TEA, BREAD	No	Yes	No	Yes		No	Yes	No	Yes		No	No	No	No		No	No	No	No		No	Yes	No	No	RICE	No	0.5	SPRING	NO	Yes	0.5	SPRING	NONE	Yes	0.5	SPRING
3	CTR	0	1	20	M	KYARUKARA	CASUAL LABOURER	PRIMARY	No	No	No	No	IRISH	No	No	Yes	No	MATOOKE	No	No	Yes	No	MOTOOKE	No	No	Yes	No	MATOOKE	No	No	Yes	No	MATOOKE	No	No	Yes	No	MATOOKE	Yes	0.5	SPRING	NO	Yes	0.5	SPRING	NONE	Yes	0.5	SPRING
4	CTR	0	1	19	M	KYARUKARA	CASUAL LABOURER	SECONDARY	No	No	No	No	IRISH	No	No	Yes	No	MATOOKE	No	No	No	No	CHAPATI	No	No	Yes	No	RICE	No	No	Yes	No	RICE	No	No	No	No	CHAPATI	Yes	0.5	SPRING	NO	Yes	0.5	SPRING	NONE	Yes	0.5	SPRING
5	CTR	0	1	22	M	KYARUKARA	CASUAL LABOURER	SECONDARY	No	No	Yes	No	MATOOKE	No	Yes	No	No	RICE	No	No	Yes	No	MATOOKE	No	No	Yes	No	MATOOKE	No	No	Yes	No	MATOOKE	No	No	Yes	No	MATOOKE	Yes	0.5	SPRING	NO	Yes	0.5	SPRING	NONE	Yes	0.5	SPRING
6	CASE	1	2	20	F	KYARUKARA	HOUSEWIFE	PRIMARY	No	No	No	No		No	No	No	No		No	No	Yes	Yes	RICE	No	No	No	No	PORRIAGDE	No	No	Yes	No	MILLET	Yes	Yes	No	No		Yes	1	SPRING	NO	Yes	1	SPRING	NONE	Yes	1	SPRING
7	CTR	0	2	22	F	KYARUKARA	SCHOOL METRON	SECONDARY	No	No	No	No	TEA, BREAD	Yes	No	Yes	No		No	Yes	No	No	MATOOKE	No	No	No	No	TEA,BREAD	No	No	Yes	No	MATOOKE	Yes	No	Yes	No		No	1	SPRING	BOIL	Yes	1	SPRING	BOIL	Yes	1	SPRING
8	CTR	0	2	29	F	KYARUKARA	SALT WINNER	NONE	No	No	No	No		Yes	No	Yes	No		No	No	No	Yes	MEAT	No	No	No	No		No	No	Yes	Yes		No	No	Yes	No	POTATOES	No				Yes	0.5	SPRING	NONE	Yes	0.5	SPRING
9	CTR	0	2	25	F	KYARUKARA	SALT WINNER	SECONDARY	No	No	No	No		No	No	No	No		No	No	Yes	No	MATOOKE	No	No	No	No		No	No	No	No		No	No	Yes	No	MATOOKE	Yes	0.5	SPRING	NO	Yes	1	SPRING	NONE	Yes	0.5	SPRING
10	CTR	0	2	32	F	KYARUKARA	NONE	PRIMARY	No	No	No	No	TEA, BREAD	No	No	Yes	No	MATOOKE	No	Yes	No	Yes		No	No	No	No	TEA, BREAD	No	No	Yes	No	MATOOKE	No	No	No	Yes	MEAT	No				Yes	1	RAIN WATER	NONE	Yes	0.5	RAIN WATER
11	CASE	1	3	23	F	KYARUKARA	SALT WINNER	SECONDARY	No	No	No	No		No	Yes	No	Yes		No	No	Yes	Yes		No	No	No	No	OBUSHERA	No	No	Yes	Yes		No	No	Yes	No	IRRISH	Yes	0.5	SPRING	NO	Yes	0.5	SPRING	NONE	Yes	0.5	SPRING
12	CTR	0	3	28	F	KYARUKARA	NONE	NONE	No	No	No	No	TEA, BREAD	No	Yes	No	Yes		No	No	Yes	No	MATOOKE	No	No	No	No	TEA, BREAD	No	No	Yes	No	MATOOKE	No	Yes	No	Yes		No				Yes	1	SPRING	NONE	Yes	1	LAKE
13	CTR	0	3	29	F	KYARUKARA	CASUAL LABOURER	NONE	No	No	No	No	BANANA	No	No	Yes	Yes		No	Yes	No	Yes		No	No	No	No		No	Yes	No	Yes		No	No	Yes	Yes		No				Yes	1	SPRING	NONE	Yes	1	SPRING
14	CTR	0	3	32	F	KYARUKARA	NONE	NONE	No	No	No	No	PORRIEDGE	No	Yes	No	Yes		No	No	Yes	No	MATOOKE	No	No	No	No	PORRIAGE	No	Yes	No	Yes		No	Yes	No	No	MATOOKE	Yes	1	SPRING	NO	Yes	1	SPRING	NONE	Yes	1	SPRING
15	CTR	0	3	38	F	KYARUKARA	SALT WINNER	NONE	No	No	No	No	PORRIEDGE	No	No	Yes	Yes		No	Yes	No	Yes		No	No	No	No	PORRIAGE	No	No	Yes	No	MATOOKE	No	Yes	No	No	RICE	Yes	1	SPRING	NO	Yes	1	SPRING	NONE	Yes	1	SPRING
16	CASE	1	4	37	M	KYARUKARA	SOLDIER	SECONDARY	No	No	No	No	PORRIEDGE	No	No	Yes	Yes		No	No	No	Yes	PORK	No	No	No	No	PORRIAGE	No	No	Yes	No	MATOOKE	No	No	Yes	Yes		Yes	0.5	SPRING	NO	Yes	1	SPRING	NONE	Yes	0.5	SPRING
17	CTR	0	4	39	M	KYARUKARA	NONE	SECONDARY	No	No	No	No		No	Yes	No	No	MATOOKE	Yes	No	Yes	No		No	No	No	No	PORRIAGE	No	No	No	No	RICE	No	No	No	No	RICE	Yes	0.5	SPRING	NO	Yes	0.5	SPRING	NONE	Yes	0.5	SPRING
18	CTR	0	4	23	M	KYARUKARA	WATERVENDOR	PRIMARY	No	Yes	No	Yes		Yes	No	Yes	No		Yes	No	Yes	No		No	No	No	No	PORRIAGE	Yes	No	No	No	MEAT	Yes	No	Yes	No		Yes	0.5	SPRING	NO	Yes	0.5	SPRING	NONE	Yes	0.5	SPRING
19	CTR	0	4	29	M	KYARUKARA		PRIMARY	No	No	No	No	RICE	Yes	No	No	No	MEAT	No	No	No	No	MATOOKE	No	No	No	No	CHAPATI	No	No	No	No	RICE	No	Yes	Yes	No		Yes	0.5	SPRING	BOIL	Yes	0.5	SPRING	BOIL	Yes	0.5	SPRING
20	CTR	0	4	39	M	KYARUKARA	SALT WINNER	PRIMARY	No	No	No	No	BUSHERA	No	Yes	No	Yes		No	Yes	No	Yes		No	Yes	No	Yes		No	No	No	No	BUSHERA	No	No	Yes	No	MATOOKE	No				Yes	0.5	SPRING	NONE	Yes	0.5	SPRING
21	CASE	1	5	7	M	KYARUKARA	PUPIL	PRIMARY	No	No	No	No	RICE	No	Yes	No	No	RICE	No	Yes	No	No	RICE	No	No	No	No		Yes	No	No	No	MEAT	Yes	Yes	No	No		No				Yes	0.3	SPRING	NONE	Yes	0.3	SPRING
22	CTR	0	5	6	M	KYARUKARA	PUPIL	PRIMARY	No	No	No	No		No	No	Yes	No	YARMS	No	No	Yes	No	YARMS	No	No	No	No		No	Yes	No	Yes		No	Yes	No	Yes		No				Yes	0.5	SPRING	NONE	Yes	0.5	SPRING
23	CTR	0	5	6	M	KYARUKARA	PUPIL	PRIMARY	No	No	No	No		No	Yes	No	Yes		Yes	No	Yes	No		No	Yes	No	Yes		No	No	Yes	No	YARM	No	No	Yes	Yes		Yes	0.5	SPRING	NO	Yes	0.5	SPRING	NONE	Yes	0.5	SPRING
24	CTR	0	5	10	F	KYARUKARA	PUPIL	PRIMARY	No	No	Yes	No	MATOOKE	No	No	Yes	No	MATOOKE	No	No	Yes	No	MAKOOTE	No	Yes	No	Yes		No	No	Yes	No	MATOOKE	No	Yes	No	Yes		Yes	0.3	SPRING	NO	Yes	0.5	SPRING	NONE	No
25	CTR	0	5	11	M	KYARUKARA	PUPIL	PRIMARY	No	No	Yes	No	MATOOKE	No	Yes	No	Yes		No	No	Yes	Yes		No	Yes	Yes	No		No	No	No	No	MATOOKE	No	Yes	Yes	Yes		No				Yes	0.5	SPRING	NONE	Yes	0.5	SPRING
26	CASE	1	6	10	F	KYARUKARA	PUPIL	PRIMARY	No	No	No	No	TEA, BREAD	Yes	No	Yes	No		No	No	Yes	No	MATOOKE	No	No	No	No	PORRIAGE	No	No	Yes	No	MATOOKE	No	No	No	No	MATOOKE	No				Yes	0.5	SPRING	NONE	Yes	0.5	SPRING
27	CTR	0	6	12	F	KYARUKARA	PUPIL	PRIMARY	No	No	No	No		Yes	Yes	No	No		Yes	Yes	No	No		No	No	No	No		Yes	Yes	No	No		No	No	No	No		No				Yes	1	SPRING	NONE	Yes	1	SPRING
28	CTR	0	6	16	F	KYARUKARA	PUPIL	PRIMARY	No	No	Yes	No	MATOOKE	Yes	Yes	No	No		Yes	Yes	No	No		No	Yes	Yes	No		Yes	Yes	No	No		No	Yes	Yes	Yes		No				Yes	0.5	SPRING	NONE	Yes	0.5	SPRING
29	CTR	0	6	12	F	KYARUKARA	PUPIL	PRIMARY	No	No	Yes	No	MATOOKE	Yes	Yes	No	No		Yes	Yes	No	No		Yes	Yes	No	No		No	No	Yes	Yes		No	Yes	Yes	No		No				Yes	0.5	SPRING	NONE	Yes	0.5	SPRING
30	CTR	0	6	17	F	KYARUKARA	STUDENT	SECONDARY	No	No	No	No	TEA, BREAD	Yes	Yes	No	No		Yes	Yes	No	No		No	No	Yes	Yes		No	Yes	Yes	No		No	Yes	Yes	No		Yes	1	SPRING	NO	Yes	1	SPRING	NONE	Yes	1	SPRING
31	CASE	1	7	50	M	KYARUKARA	SALT WINNER	NONE	Yes	No	Yes	No		No	Yes	No	Yes		Yes	No	Yes	No		No	Yes	No	Yes		No	No	No	No		No	No	No	No		No				Yes	1	SPRING	NONE	Yes	1	SPRING
32	CTR	0	7	45	M	KYARUKARA	SALT WINNER	NONE	No	No	Yes	No	MATOOKE	Yes	Yes	No	No		Yes	Yes	No	No		No	No	No	No	MATOOKE	No	No	Yes	No	MATOOKE	Yes	No	No	No	MEAT	Yes	0.5	SPRING	NO	Yes	1	SPRING	NONE	No
33	CTR	0	7	47	M	KYARUKARA	FISHMAN	PRIMARY	No	No	No	No		No	No	No	No		No	No	No	No	MATOOKE	No	No	No	No		No	No	No	No		No	No	No	No	MATOOKE	No				No				No
34	CTR	0	7	45	M	KYARUKARA	SALT WINNER	NONE	No	Yes	No	Yes		No	No	Yes	No	RICE	No	Yes	No	Yes		No	Yes	No	Yes		No	No	Yes	No	MATOOKE	No	No	Yes	Yes		Yes	0.5	SPRING	NO	Yes	1	SPRING	NONE	Yes	1	SPRING
35	CTR	0	7	38	M	KYARUKARA	SALT WINNER	PRIMARY	No	No	No	No		Yes	No	Yes	No		No	Yes	No	Yes		No	Yes	No	Yes		No	No	Yes	Yes		No	Yes	No	Yes		No				Yes	0.5	SPRING	NONE	Yes	0.5	SPRING
36	CASE	1	8	9	M	KYARUKARA	PUPIL	PRIMARY	No	No	No	No		No	Yes	No	Yes		No	Yes	No	No	MATOOKE	No	Yes	Yes	No		Yes	Yes	No	No		No	No	No	No		No				Yes	0.5	SPRING	NONE	Yes	0.5	SPRING
37	CTR	0	8	15	M	KYARUKARA	STUDENT	SECONDARY	No	No	No	No	TEA,BREAD	No	No	No	No		No	No	Yes	No	RICE	No	No	No	No		No	No	No	No		No	No	Yes	Yes		No				No				Yes	1	SPRING
38	CTR	0	8	14	M	KYARUKARA	CASUAL LABOURER	NONE	No	Yes	No	Yes		No	Yes	No	Yes		No	Yes	No	Yes		No	No	No	No		No	No	Yes	No	MATOOKE	No	Yes	No	Yes		No				Yes	1	SPRING	NONE	Yes	1	SPRING
39	CTR	0	8	10	M	KYARUKARA	PUPIL	PRIMARY	No	Yes	No	Yes		No	No	No	No	MATOOKE	No	No	No	No		Yes	Yes	No	No		Yes	Yes	No	No		No	Yes	Yes	No		Yes	0.5	SPRING	NO	Yes	0.5	SPRING	NONE	Yes	0.5	SPRING
40	CTR	0	8	11	M	KYARUKARA	PUPIL	PRIMARY	No	No	No	No		No	No	No	No	RICE	No	No	No	No	RICE	No	No	No	No		No	No	No	No	RICE	No	No	No	No	RICE	No				No				Yes	1	SPRING
41	CASE	1	9	24	F	KYARUKARA	SALT WINNER	PRIMARY	No	Yes	No	Yes		No	Yes	No	Yes		No	Yes	No	Yes		No	No	No	No		Yes	Yes	No	No		No	No	Yes	Yes		No				Yes	0.5	SPRING	NONE	Yes	1	SPRING
42	CTR	0	9	28	F	KYARUKARA	SALT WINNER	SECONDARY	No	No	Yes	No	IRISH	No	Yes	No	Yes		Yes	No	Yes	No		No	No	No	No		No	No	No	No		No	No	Yes	Yes	YAMS	No				Yes	1	SPRING	NONE	Yes
43	CTR	0	9	27	F	KYARUKARA	SALT WINNER	PRIMARY	No	No	No	No		No	No	Yes	Yes		No	Yes	No	Yes		Yes	No	Yes	No		Yes	No	Yes	No		No	No	Yes	No	MATOOKE	No				Yes	1	SPRING	NONE	Yes	1	SPRING
44	CTR	0	9	26	F	KYARUKARA	HOUSEWIFE	PRIMARY	No	Yes	No	Yes		No	Yes	No	Yes		Yes	No	Yes	No		Yes	No	Yes	No		Yes	No	Yes	No		No	Yes	No	Yes		Yes	0.5	SPRING	NO	Yes	1	SPRING	NONE	Yes	1	SPRING
45	CTR	0	9	35	F	KYARUKARA	SALT WINNER	PRIMARY	No	No	No	No		No	No	No	No		Yes	No	Yes	No		No	No	No	No		No	No	Yes	Yes	MATOOKE	No	No	No	No		No				No				Yes	1	SPRING
46	CASE	1	10	25	F	KYARUKARA	SALT WINNER	PRIMARY	No	No	No	No		No	Yes	Yes	No		Yes	Yes	No	No		Yes	Yes	No	No		Yes	Yes	No	No		No	No	No	Yes	MATOOKE	No				No				Yes	1	SPRING
47	CTR	0	10	28	F	KYARUKARA	SALT WINNER	PRIMARY	No	No	Yes	Yes		No	No	Yes	Yes		No	No	No	No	MATOOKE	No	No	No	No		No	No	No	No		No	No	Yes	Yes		Yes	0.5	SPRING	NO	Yes	1	SPRING	NONE	Yes	1	SPRING
48	CTR	0	10	27	F	KYARUKARA	SALT WINNER	PRIMARY	No	No	No	No		No	Yes	No	Yes		No	No	Yes	Yes	MATOOKE	No	No	No	No		No	Yes	No	Yes		No	No	Yes	Yes		Yes	0.5	SPRING	NO	No				Yes	0.5	SPRING
49	CTR	0	10	25	F	KYARUKARA	SALT WINNER	PRIMARY	No	No	Yes	No	MATOOKE	Yes	No	Yes	No		No	No	Yes	Yes		No	Yes	No	Yes		No	No	Yes	Yes		No	No	No	No	RICE	Yes	0.5	SPRING	NO	Yes	1	SPRING	NONE	Yes	1	SPRING
50	CTR	0	10	38	F	KYARUKARA	SALT WINNER	PRIMARY	No	No	No	No		No	No	Yes	Yes		No	No	No	No	MATOOKE	No	No	No	No		No	No	Yes	No	MATOOKE	No	No	Yes	Yes		Yes	1	SPRING	NO	Yes	1	SPRING	NONE	Yes	1	SPRING
51	CASE	1	11	15	F	KYARUKARA	PUPIL	PRIMARY	No	No	No	No		No	No	Yes	Yes		No	No	Yes	Yes		No	No	No	No		No	No	No	No	MATOOKE	No	Yes	Yes	Yes		No				Yes	1	SPRING	NONE	Yes	1	SPRING
52	CTR	0	11	17	F	KYARUKARA	SALT WINNER	PRIMARY	No	No	No	No		Yes	No	Yes	No		No	No	Yes	Yes		No	No	No	No		No	Yes	Yes	No		No	Yes	Yes	Yes		No				Yes	1	SPRING	NONE	Yes	1	SPRING
53	CTR	0	11	23	F	KYARUKARA	FISH SELLER	PRIMARY	No	No	No	No		No	Yes	No	Yes		No	Yes	Yes	Yes		No	No	No	No		Yes	No	Yes	No		No	Yes	No	Yes		No				Yes	0.5	SPRING	NONE	Yes	0.5	SPRING
54	CTR	0	11	21	F	KYARUKARA	STUDENT	SECONDARY	No	No	No	Yes		No	No	Yes	No	MATOOKE	No	Yes	No	Yes		No	No	No	No		Yes	No	Yes	No		No	No	No	No		No				Yes	1	SPRING	NONE	Yes	0.5	SPRING
55	CTR	0	11	29	F	KYARUKARA	SALT WINNER	PRIMARY	No	No	Yes	Yes		No	No	No	No		No	No	No	No	PORRIAGDE	No	No	Yes	No	MATOOKE	No	No	No	No		No	No	Yes	No	MATOOKE	Yes	0.5	SPRING	NO	Yes	1	SPRING	NONE	Yes	0.5	SPRING
56	CASE	1	12	27	F	KYARUKARA	SALT WINNER	PRIMARY	No	No	No	No		Yes	No	Yes	No		Yes	Yes	No	No		No	No	No	No		Yes	No	Yes	No		No	No	Yes	Yes		Yes	0.5	SPRING	NO	Yes	0.5	SPRING	NONE	No
57	CTR	0	12	46	F	KYARUKARA	SALT WINNER	SECONDARY	No	No	No	No		No	Yes	No	No	RICE	No	No	No	No		No	No	No	No		Yes	No	Yes	Yes	MATOOKE	No	No	No	No		Yes	1	SPRING	TREATED	Yes	1	SPRING	TREATED	Yes	1	SPRING
58	CTR	0	12	18	F	KYARUKARA	HOUSEWIFE	PRIMARY	Yes	Yes	No	No		Yes	Yes	No	No		Yes	Yes	No	No		No	No	No	No		No	No	Yes	Yes	MATOOKE	No	No	Yes	Yes		No				No				Yes	1	SPRING
59	CTR	0	12	19	F	KYARUKARA	HOUSEWIFE	PRIMARY	No	No	No	No		No	No	No	No		No	Yes	No	No	RICE	No	No	No	No		No	No	No	No		No	No	Yes	No	IRRISH	No				No				No
60	CTR	0	12	20	F	KYARUKARA	PUPIL	PRIMARY	No	No	Yes	No	RICE	No	No	No	No		Yes	No	Yes	No		No	No	Yes	No	RICE	Yes	Yes	No	No		No	No	Yes	No	MATOOKE	Yes	0.5	SPRING	NO	Yes	0.5	SPRING	NONE	Yes	0.5	SPRING
61	CASE	1	13	8	F	KYARUKARA	PUPIL	PRIMARY	No	No	No	No	MATOOKE	No	No	No	No		No	No	Yes	No	MATOOKE	No	No	No	No		Yes	Yes	No	No		No	No	Yes	Yes		Yes	0.5	SPRING	NO	Yes	0.5	SPRING	NONE	Yes	1	LAKE
62	CTR	0	13	11	F	KYARUKARA	PUPIL	PRIMARY	No	No	No	No	TEA, BREAD	No	No	Yes	No	MATOOKE	Yes	Yes	No	No		Yes	Yes	No	No		Yes	Yes	No	No		No	No	Yes	Yes		Yes	0.3	SPRING	BOIL	Yes	0.3	SPRING	BOIL	Yes	0.4	SPRING
63	CTR	0	13	17	M	KYARUKARA	SALT WINNER	PRIMARY	No	No	No	No	PORRIADGE	Yes	Yes	No	No		No	Yes	No	No	RICE	No	No	No	No	MATOOKE	No	No	No	No	RICE	No	No	No	No	RICE	Yes	1	SPRING	BOIL	Yes	0.5	SPRING	BOIL	Yes	0.5	SPRING
64	CTR	0	13	20	F	KYARUKARA	SALT WINNER	PRIMARY	No	No	No	No	PORRIADGE	Yes	Yes	No	No		Yes	Yes	No	No		Yes	Yes	No	No		Yes	Yes	No	No		No	No	Yes	Yes		Yes	0.5	SPRING	BOIL	Yes	0.5	SPRING	BOIL	Yes	0.5	SPRING
65	CTR	0	13	16	F	KYARUKARA		PRIMARY	No	No	No	No	RICE AND MILK	No	Yes	No	No	MATOOKE	No	No	Yes	No	MATOOKE	No	No	No	No	RICE	Yes	No	No	No	MEAT	No	No	Yes	No	MATOOKE	Yes	0.5	SPRING	BOIL	Yes	0.5	SPRING	NONE	Yes	0.5	SPRING
66	CASE	1	14	7	M	KYARUKARA	PUPIL	PRIMARY	No	No	No	No	PORRIADGE	No	Yes	No	Yes		No	No	Yes	Yes		Yes	Yes	No	No		Yes	Yes	No	No		No	No	Yes	Yes		No				Yes	0.5	SPRING	NONE	Yes	0.5	SPRING
67	CTR	0	14	12	M	KYARUKARA	PUPIL	PRIMARY	No	No	No	No		No	No	No	No		No	No	No	No	MATOOKE	No	No	No	No		No	No	No	No		No	No	No	No	RICE	No				No				Yes	1	SPRING
68	CTR	0	14	9	M	KYARUKARA	PUPIL	PRIMARY	Yes	No	Yes	No		No	No	Yes	No	MATOOKE	No	No	No	Yes	MEAT	No	Yes	No	Yes		No	Yes	No	Yes		No	Yes	No	Yes		No				Yes	0.5	SPRING	NONE	Yes	0.5	SPRING
69	CTR	0	14	15	F	KYARUKARA	PUPIL	PRIMARY	No	No	Yes	Yes		No	No	Yes	Yes		No	No	No	Yes	MEAT	No	Yes	No	No		No	Yes	No	Yes		No	No	Yes	Yes		Yes	0.5	SPRING	NO	Yes	0.5	SPRING	NONE	Yes	0.5	SPRING
70	CTR	0	14	13	M	KYARUKARA	PUPIL	PRIMARY	No	No	Yes	No	MATOOKE	Yes	Yes	No	No		No	No	No	No	MATOOKE	No	No	Yes	Yes		Yes	No	No	No	MEAT	No	Yes	No	No	MATOOKE	Yes	0.5	SPRING	NO	Yes	1	SPRING	NONE	No
71	CASE	1	15	3	F	KYARUKARA			No	No	No	No	RICE	No	Yes	No	Yes		No	No	Yes	No	MATOOKE	No	No	No	No	IRRISH	Yes	Yes	No	No		No	Yes	Yes	Yes		Yes	0.3	SPRING	NO	Yes	0.3	SPRING	NONE	Yes	0.3	SPRING
72	CTR	0	15	4	F	KYARUKARA			No	No	Yes	No	MATOOKE	No	Yes	No	Yes		No	Yes	Yes	No		No	Yes	Yes	No		Yes	Yes	No	No		No	Yes	Yes	No		Yes	0.2	SPRING	NO	Yes	0.3	SPRING	NONE	Yes	0.3	SPRING
73	CTR	0	15	3	F	KYARUKARA			No	No	No	No	MATOOKE	No	Yes	No	Yes		No	Yes	No	No	MATOOKE	No	No	No	No	MATOOKE	No	No	Yes	Yes		No	Yes	Yes	No		Yes	0.1	SPRING	NO	Yes	0.1	SPRING	NONE	Yes	0.1	SPRING
74	CTR	0	15	5	F	KYARUKARA			No	No	Yes	No	MATOOKE	Yes	No	Yes	No		No	No	Yes	No	MATOOKE	No	Yes	No	Yes		No	Yes	No	Yes		No	No	No	No	RICE	Yes	0.2	SPRING	NO	Yes	0.2	SPRING	NONE	Yes	0.2	SPRING
75	CTR	0	15	8	F	KYARUKARA	PUPIL	PRIMARY	No	No	Yes	No	MATOOKE	No	Yes	No	Yes		No	No	No	No	MATOOKE	No	No	No	No	MATOOKE	Yes	Yes	No	No		No	Yes	Yes	No		Yes	0.4	SPRING	NO	Yes	0.4	SPRING	NONE	Yes	0.4	SPRING
76	CASE	1	16	23	F	KYARUKARA	SALT WINNER	PRIMARY	No	No	No	No	RICE	Yes	Yes	No	No		Yes	Yes	No	No	MATOOKE	No	No	Yes	Yes	MATOOKE	Yes	Yes	No	No		No	Yes	Yes	No		Yes	0.5	SPRING	NO	Yes	0.5	SPRING	NONE	Yes	0.5	SPRING
77	CTR	0	16	33	F	KYARUKARA	FISH SELLER	PRIMARY	No	No	No	No		No	Yes	No	Yes		No	No	No	Yes	MEAT	No	No	No	No		No	Yes	No	Yes		No	Yes	Yes	Yes		No				Yes	1	SPRING	NONE	Yes	1	SPRING
78	CTR	0	16	26	F	KYARUKARA	FISH SELLER	PRIMARY	No	No	No	No		No	Yes	No	Yes		Yes	Yes	No	No		No	Yes	Yes	No		No	Yes	Yes	Yes		No	Yes	Yes	Yes		No				Yes	1	SPRING	NONE	Yes	1	SPRING
79	CTR	0	16	23	M	KYARUKARA	SALT WINNER	PRIMARY	No	No	No	No		No	Yes	No	Yes		No	No	Yes	Yes		No	No	No	No		No	Yes	No	Yes		No	No	Yes	Yes		No				Yes	1	SPRING	NONE	Yes	1	SPRING
80	CTR	0	16	28	M	KYARUKARA	SALT WINNER	PRIMARY	No	No	No	No	MILK	Yes	No	Yes	No		Yes	No	Yes	No		No	No	No	No	MILK	Yes	No	Yes	No		Yes	No	Yes	No		No				Yes	0.5	SPRING	NONE	Yes	1	SPRING
81	CASE	1	17	29	F	KYARUKARA	HOUSEWIFE	PRIMARY	No	No	No	No	MILK	No	No	Yes	No	RICE	No	No	Yes	No	RICE	No	No	No	No	MILK	No	Yes	No	No	MATOOKE	No	Yes	No	No	RICE	No				Yes	0.5	SPRING	NONE	Yes	1	SPRING
82	CTR	0	17	26	F	KYARUKARA	SALT WINNER	PRIMARY	No	No	Yes	Yes		No	Yes	Yes	No	MATOOKE	No	Yes	Yes	Yes		No	Yes	No	Yes		Yes	No	No	No	MEAT	No	Yes	Yes	No		Yes	1	SPRING	NO	Yes	0.5	SPRING	NONE	Yes	1	SPRING
83	CTR	0	17	36	F	KYARUKARA	SALT WINNER	PRIMARY	No	No	Yes	No	MATOOKE	No	Yes	Yes	No	YARMS	No	Yes	Yes	Yes		No	Yes	Yes	No		Yes	Yes	No	No		No	Yes	Yes	Yes		Yes	1	SPRING	NO	Yes	0.5	SPRING	NONE	Yes	1	SPRING
84	CTR	0	17	23	M	KYARUKARA	SALT WINNER	PRIMARY	Yes	No	Yes	No		No	Yes	No	No	RICE	No	No	No	No	MATOOKE	No	Yes	Yes	No		No	No	Yes	Yes	MATOOKE	No	Yes	Yes	Yes		Yes	1	SPRING	NO	Yes	0.5	SPRING	NONE	Yes	0.5	SPRING
85	CTR	0	17	40	M	KYARUKARA	FISHERMAN	PRIMARY	No	No	Yes	Yes		No	No	Yes	Yes		Yes	No	Yes	No		No	No	Yes	Yes		Yes	No	No	Yes		Yes	No	Yes	No		Yes	0.5	SPRING	FILTERED	Yes	0.5	SPRING	FILTERED	Yes	0.5	SPRING
86	CASE	1	18	42	F	KYARUKARA		PRIMARY	No	No	No	No	TEA, BREAD	No	No	Yes	No	MATOOKE	No	Yes	No	Yes		No	No	No	No		No	Yes	No	Yes		No	Yes	No	Yes		No				Yes	0.5	SPRING	NONE	Yes	0.5	SPRING
87	CTR	0	18	67	F	KYARUKARA	SALT WINNER	PRIMARY	No	No	Yes	Yes		No	No	Yes	Yes		No	Yes	Yes	Yes		Yes	Yes	No	No		Yes	Yes	No	No		Yes	Yes	No	No		Yes	0.5	SPRING	FILTERED	Yes	0.5	SPRING	FILTERED	Yes	0.5	SPRING
88	CTR	0	18	33	M	KYARUKARA	FISHERMAN	PRIMARY	No	No	Yes	Yes		No	No	Yes	Yes		No	Yes	Yes	No		Yes	Yes	Yes	No		Yes	Yes	Yes	No		No	Yes	Yes	Yes		Yes	1	SPRING	FILTERED	Yes	1	SPRING	FILTERED	Yes	1	SPRING
89	CTR	0	18	30	F	KYARUKARA	HOUSEWIFE	PRIMARY	No	No	Yes	Yes		No	No	Yes	Yes		No	No	Yes	Yes	MATOOKE	No	No	Yes	Yes		Yes	Yes	No	No		No	No	Yes	Yes	RICE	Yes	0.5	SPRING	FILTERED	Yes	1	SPRING	FILTERED	Yes	1	SPRING
90	CTR	0	18	61	F	KYARUKARA	SALT WINNER	PRIMARY	No	No	Yes	Yes		No	No	Yes	Yes		No	Yes	Yes	Yes		No	Yes	Yes	Yes		No	Yes	Yes	Yes		Yes	Yes	No	No		Yes	0.5	SPRING	NO	Yes	1	SPRING	NONE	Yes	0.5	SPRING
91	CASE	1	19	21	F	KYARUKARA	SALT WINNER	PRIMARY	No	No	No	No	PORRIADGE	No	No	Yes	No	MATOOKE	No	Yes	No	Yes		No	No	No	No	TEA	Yes	No	Yes	No		No	Yes	No	Yes		No				Yes	0.5	SPRING	NONE	Yes	0.5	SPRING
92	CTR	0	19	25	F	KYARUKARA	FISH SELLER	PRIMARY	No	No	Yes	Yes		No	No	No	No	MATOOKE	No	No	No	Yes	MEAT	No	No	No	No	PORRIADGE	No	Yes	No	Yes		No	Yes	Yes	Yes		Yes	0.5	SPRING	NO	Yes	0.5	SPRING	NONE	Yes	0.5	SPRING
93	CTR	0	19	17	F	KYARUKARA	HOUSEWIFE	SECONDARY	No	No	No	No	BUSHERA	No	No	Yes	No	MATOOKE	No	Yes	No	Yes		No	No	No	No	TEA	No	Yes	Yes	No		No	Yes	Yes	No		Yes	1	SPRING	BOIL	Yes	1	SPRING	BOIL	Yes	1	SPRING
94	CTR	0	19	23	F	KYARUKARA	HOUSEWIFE	SECONDARY	No	No	No	No	TEA	No	No	No	No	IRRISH	No	Yes	No	Yes		No	Yes	Yes	No		No	Yes	No	No	MATOOKE	No	No	Yes	No	MATOOKE	Yes	0.5	SPRING	NO	Yes	0.5	SPRING	NONE	Yes	0.5	SPRING
95	CTR	0	19	20	F	KYARUKARA	HOUSEWIFE	SECONDARY	No	No	Yes	Yes		No	Yes	Yes	No		Yes	Yes	No	No		No	Yes	Yes	No		No	Yes	Yes	No		No	Yes	Yes	No		Yes	0.5	SPRING	NO	Yes	0.5	SPRING	NONE	Yes	0.5	SPRING
96	CASE	1	20	10	M	KYARUKARA	PUPIL	PRIMARY	No	No	No	No		No	Yes	No	Yes		No	Yes	No	No	MATOOKE	No	Yes	Yes	No		Yes	Yes	No	No		No	No	No	No		No				Yes	0.5	SPRING	NONE	Yes	0.5	SPRING
97	CTR	0	20	11	M	KYARUKARA	STUDENT	SECONDARY	No	No	No	No	TEA,BREAD	No	No	No	No		No	No	Yes	No	RICE	No	No	No	No		No	No	No	No		No	No	Yes	Yes		No				No				Yes	1	SPRING
98	CTR	0	20	13	M	KYARUKARA	CASUAL LABOURER	NONE	No	Yes	No	Yes		No	Yes	No	Yes		No	Yes	No	Yes		No	No	No	No		No	No	Yes	No	MATOOKE	No	Yes	No	Yes		No				Yes	1	SPRING	NONE	Yes	1	SPRING
99	CTR	0	20	9	M	KYARUKARA	PUPIL	PRIMARY	No	Yes	No	Yes		No	No	No	No	MATOOKE	No	No	No	No		Yes	Yes	No	No		Yes	Yes	No	No		No	Yes	Yes	No		Yes	0.5	SPRING	NO	Yes	0.5	SPRING	NONE	Yes	0.5	SPRING
100	CTR	0	20	15	M	KYARUKARA	PUPIL	PRIMARY	No	No	No	No		No	No	No	No	RICE	No	No	No	No	RICE	No	No	No	No		No	No	No	No	RICE	No	No	No	No	RICE	No				No				Yes	1	SPRING
101	CASE	1	21	2	M	KYARUKARA	NONE	NONE	Yes	No	No	No		No	Yes	No	No	RICE	No	No	No	No		No	No	No	No	MILK	No	Yes	No	No	RICE	No	No	No	No		Yes	0.25	SPRING	FILTERED	Yes	0.25	SPRING	FILTERED	No
102	CTR	0	21	49	M	KYARUKARA	SALT MINER	PRIMARY	No	No	Yes	No	MATOOKE	No	No	No	No	MEAT,MATOOKE	No	No	No	No		No	No	Yes	No	MATOKE	No	No	No	No		No	Yes	No	No	MATOKE	Yes	1	SPRING	NONE	Yes	1	SPRING	NONE	Yes	1	SPRING
103	CTR	0	21	20	F	KYARUKARA	FISH MINER	PRIMARY	No	Yes	No	Yes		No	No	Yes	No	MATOKE	No	No	Yes	Yes		No	No	No	No		No	Yes	No	Yes		No	No	Yes	Yes		No				Yes	1	SPRING	NONE	Yes	1	SPRING
104	CTR	0	21	24	M	KYARUKARA	SALT MINER	SECONDARY	No	No	No	No		No	Yes	No	No	MATOKE	No	Yes	No	Yes		No	No	No	No		No	No	Yes	Yes		Yes	No	No	Yes		Yes	0.5	SPRING	NONE	Yes	0.5	SPRING	NONE	Yes	1	SPRING
105	CTR	0	21	56	M	KYARUKARA	TRUCK LOADER	PRIMARY	No	No	No	Yes		No	Yes	No	Yes		No	Yes	No	Yes		No	No	Yes	No	MATOKE	No	Yes	No	Yes		No	Yes	No	Yes		Yes	0.5	SPRING	NONE	Yes	0.5	SPRING	NONE	Yes	0.5	SPRING
106	CASE	1	22	5	F	KYARUKARA	NONE	NONE	No	No	Yes	No	RICE	No	No	No	Yes	MEAT,MATOOKE	No	No	No	No	TEA	No	No	No	No	TEA	No	Yes	No	Yes		No	No	Yes	No	MATOKE	No				Yes	0.5	SPRING	FILTERED	No
107	CTR	0	22	27	M	KYARUKARA	FISHERMAN	PRIMARY	No	No	No	No		No	No	No	No		No	No	Yes	No	MATOOKE	No	No	No	No		No	No	No	No		No	Yes	No	Yes		No				No				Yes	1	SPRING
108	CTR	0	22	18	M	KYARUKARA	FISHERMAN	PUPIL	No	No	No	No		No	No	No	No		No	No	Yes	No	RICE	No	No	No	No		No	No	No	No		No	No	Yes	No	RICE	No				No				Yes	1	SPRING
109	CTR	0	22	40	F	KYARUKARA	SALT MINER	NONE	No	No	Yes	Yes		No	Yes	No	Yes		No	Yes	No	Yes		No	No	No	No	CHAPATI	No	No	No	No		No	No	No	Yes	MEAT	Yes	0.5	SPRING	NONE	No				Yes	0.5	SPRING
110	CTR	0	22	19	F	KYARUKARA	SALT MINER	SECONDARY	No	No	No	No		No	No	No	No		Yes	No	Yes	No		No	No	No	No		No	No	No	No		No	No	No	No		Yes	1	SPRING	NONE	No				Yes	0.5	SPRING
111	CASE	1	23	3	M	KYARUKARA	NONE	NONE	No	No	No	No	MILK,BREAD	No	No	Yes	No	MATOKE	No	Yes	No	Yes		No	No	No	No	MILK,BREAD	No	No	Yes	Yes		No	No	Yes	No	RICE	Yes	0.5	SPRING	FILTERED	No				No
112	CTR	0	23	40	F	KYARUKARA	SALT MINER	PRIMARY	No	No	No	No		No	Yes	No	Yes		No	Yes	No	Yes		No	No	No	No		No	No	No	Yes	MEAT	No	No	No	No		No				Yes	1	SPRING	NONE	Yes	1	SPRING
113	CTR	0	23	42	M	KYARUKARA	SALT MINER	PRIMARY	No	No	No	Yes	MEAT	No	No	Yes	No	MATOKE	No	Yes	No	Yes		No	Yes	No	Yes		No	Yes	No	Yes		No	Yes	No	Yes		Yes	1	LAKE	NONE	Yes	1	LAKE	NONE	Yes	1	LAKE
114	CTR	0	23	34	M	KYARUKARA	FISHERMAN	NONE	No	Yes	No	Yes		No	Yes	No	Yes		No	Yes	No	Yes		No	Yes	No	Yes		No	Yes	No	Yes		No	Yes	No	Yes		Yes	1	LAKE	NONE	Yes	1	LAKE	NONE	Yes	1	LAKE
115	CTR	0	23	20	F	KYARUKARA	PEASANT	NONE	No	No	No	No		No	No	No	No		No	No	Yes	No	MATOKE	No	No	Yes	No	MATOKE	No	No	No	No		No	Yes	No	Yes		Yes	1	SPRING	NONE	No				Yes	1	SPRING
116	CASE	1	24	17	F	KYARUKARA	HOUSEWIFE	NONE	No	No	Yes	No	MATOKE	No	Yes	No	Yes		No	Yes	No	Yes		Yes	No	No	No		No	No	No	No	MATOKE	No	Yes	No	Yes		Yes	0.5	SPRING	NONE	Yes	0.5	SPRING	NONE	Yes	0.5	SPRING
117	CTR	0	24	46	F	KYARUKARA	SALT MINER	PRIMARY	No	No	No	No	PORRIEDGE	No	No	No	No	MATOKE	No	Yes	No	Yes		Yes	No	No	No		No	Yes	No	Yes	MATOKE	No	No	Yes	No	CABBAGE	Yes	1	SPRING	NONE	Yes	1	SPRING	NONE	Yes	1	SPRING
118	CTR	0	24	24	M	KYARUKARA	DRIVER	PRIMARY	No	No	No	No	TEA, BUNS	No	No	Yes	No	MATOKE	No	No	Yes	Yes	MEAT	No	No	No	Yes	TEA	Yes	Yes	Yes	No		No	No	Yes	No	RICE	Yes	1	SPRING	NONE	Yes	1	SPRING	NONE	Yes	1	SPRING
119	CTR	0	24	38	F	KYARUKARA	SALT MINER	PRIMARY	Yes	No	No	No		No	No	No	No	MATOKE	No	Yes	No	Yes		Yes	No	No	No		No	No	No	No	RICE	No	No	Yes	Yes	MATOKE	Yes	1	SPRING	NONE	Yes	1	SPRING	NONE	Yes	1	SPRING
120	CTR	0	24	58	F	KYARUKARA	SALT MINER	PRIMARY	No	No	No	No	TEA, POPCORN	Yes	No	Yes	No		No	No	No	Yes	CABBAGE	No	No	No	No	BANANAS, TEA	No	No	Yes	Yes	MATOKE	No	Yes	No	Yes		Yes	1	SPRING	NONE	Yes	1	SPRING	NONE	Yes	1	SPRING
121	CASE	1	25	9	M	KYARUKARA	NONE	NONE	Yes	No	No	No		Yes	No	Yes	No		No	Yes	Yes	No	MATOKE	Yes	No	No	No		Yes	No	Yes	No		No	No	Yes	No	MATOKE	Yes	0.5	SPRING	FILTERED	Yes	0.5	SPRING	FILTERED	Yes	0.5	LAKE
122	CTR	0	25	55	M	KYARUKARA	FISHERMAN	PRIMARY	Yes	No	No	No		No	No	No	Yes		No	No	No	Yes		No	No	No	No		No	No	No	No	BANANA	No	No	No	Yes		Yes	0.5	SPRING	TREATED	Yes	0.5	SPRING	TREATED	Yes	2	SPRING
123	CTR	0	25	38	F	KYARUKARA	SALT MINER	NONE	No	No	No	No		No	Yes	No	Yes		No	No	No	Yes	GNUTS	No	No	No	No		No	No	Yes	No	BANANA	No	No	No	Yes		Yes	1	SPRING	NONE	Yes	1	SPRING	NONE	Yes	1	SPRING
124	CTR	0	25	70	M	KYARUKARA	SALT MINER	NONE	Yes	No	No	No	BREAD	No	Yes	Yes	No	MATOKE	No	No	No	Yes	MATOKE	Yes	No	No	No		No	No	No	Yes	CABBAGE	No	No	No	No	RICE	Yes	1	SPRING	NONE	Yes	1	SPRING	NONE	Yes	1	SPRING
125	CTR	0	25	53	F	KYARUKARA	BUSINESS	NONE	No	No	No	No	MATOKE	No	No	No	No	MATOKE	No	No	No	No	BANANA, GNUTS	No	No	No	No	BANANA	No	Yes	No	No	BANANA	Yes	No	No	No	BANANA, MEAT	Yes	1	LAKE	BOILED	Yes	0.5	SPRING	NONE	Yes	0.5	LAKE
126	CASE	1	26	24	F	KYARUKARA	SALT MINER	PRIMARY	No	No	Yes	No	MATOKE	No	Yes	Yes	No		Yes	No	Yes	No		No	No	No	No		Yes	No	No	No		No	Yes	No	No		Yes	2	SPRING	NONE	Yes	1	SPRING	NONE	Yes	1	SPRING
127	CTR	0	26	60	F	KYARUKARA	SALT MINER	PRIMARY	Yes	No	No	No	BANANAS	No	No	Yes	No	MATOKE	No	No	No	No	IRISH	No	No	No	No	TEA, BREAD	No	No	No	No	MATOKE	No	No	No	Yes		Yes	0.5	SPRING	NONE	Yes	1	SPRING	NONE	Yes	1	SPRING
128	CTR	0	26	50	F	KYARUKARA	BUSINESS	PRIMARY	No	No	No	No	MILK, BANANAS	No	No	Yes	No	RICE	No	No	No	No	MATOKE	No	No	No	No	TEA, BREAD	No	Yes	No	Yes		No	No	No	No	MATOKE	Yes	1	SPRING	NONE	Yes	1	SPRING	NONE	Yes	1	SPRING
129	CTR	0	26	60	F	KYARUKARA	SALT MINER	NONE	No	No	No	No	TEA, BREAD	No	No	Yes	Yes		No	Yes	No	Yes		No	No	No	No	TEA, BREAD	Yes	No	Yes	No	CABBAGE	No	Yes	No	Yes		No				Yes	1	SPRING	NONE	Yes	1	SPRING
130	CTR	0	26	48	M	KYARUKARA	SALT MINER	PRIMARY	No	No	No	No	TEA, BREAD	No	No	Yes	No	MATOKE	No	Yes	No	Yes		No	No	No	No	TEA, BREAD	No	No	No	No	RICE	No	Yes	Yes	Yes		Yes	1	SPRING	NONE	Yes	1	SPRING	NONE	Yes	1	SPRING
131	CASE	1	27	11	M	TOPHILL	PUPIL	PRIMARY	No	No	No	No		No	Yes	No	Yes		No	No	Yes	Yes		No	No	No	No		No	No	Yes	Yes		No	Yes	No	Yes		Yes	0.5	SPRING	NONE	Yes	0.5	SPRING	NONE	Yes	1	SPRING
132	CTR	0	27	60	F	KYARUKARA	NONE	NONE	No	No	No	No	TEA	No	No	Yes	Yes		No	Yes	No	Yes		No	No	No	No	TEA, BREAD	No	Yes	No	No	MATOKE	No	Yes	Yes	Yes		No				Yes	0.5	SPRING	NONE	No
133	CTR	0	27	30	F	KYARUKARA	SALT MINER	NONE	No	No	No	No	TEA	No	No	Yes	No	MATOKE	No	Yes	No	Yes		No	No	No	No	TEA, BREAD	No	No	Yes	No	MATOKE	No	Yes	No	Yes		Yes	0.5	SPRING	NONE	Yes	1	SPRING	NONE	Yes	1	SPRING
134	CTR	0	27	70	F	KYARUKARA	SALT MINER	NONE	No	No	No	No	TEA	No	No	Yes	Yes		No	Yes	No	Yes		No	No	No	No	TEA, BREAD	No	No	Yes	No	MATOKE	No	Yes	No	Yes		Yes	0.5	SPRING	NONE	Yes	1	SPRING	NONE	Yes	1	SPRING
135	CTR	0	27	45	M	KYARUKARA	SALT MINER	PRIMARY	Yes	No	No	No		Yes	No	Yes	No		No	Yes	No	Yes		Yes	No	No	No		No	No	Yes	No	MATOKE	No	Yes	No	Yes		Yes	1	SPRING	NONE	Yes	1	SPRING	NONE	Yes	1	SPRING
136	CASE	1	28	42	M	KYARUKARA	SALT MINER	PRIMARY	No	Yes	No	No		Yes	No	No	No		No	No	Yes	No		No	No	No	No	BREAD	No	No	Yes	No	MATOKE	Yes	No	Yes	No		Yes	2	LAKE	NONE	Yes	2	LAKE	NONE	Yes	2	LAKE
137	CTR	0	28	38	F	KYARUKARA	PUPIL	PRIMARY	No	Yes	No	No		No	No	No	No		No	Yes	No	Yes		No	No	Yes	Yes		No	No	No	No		No	No	No	Yes		Yes	0.5	SPRING	NONE	Yes	1	SPRING	NONE	Yes	0.5	SPRING
138	CTR	0	28	25	F	KYARUKARA	BUSINESS	SECONDARY	No	No	No	No	PORRIEDGE,BUN	No	No	Yes	No	MATOKE	No	No	Yes	No		Yes	No	No	No		No	No	No	Yes	MEAT	No	Yes	Yes	Yes		Yes	1	SPRING	NONE	Yes	1	SPRING	NONE	Yes	1	SPRING
139	CTR	0	28	46	M	KYARUKARA	FISHERMAN	PRIMARY	No	No	No	No	TEA	No	No	Yes	No	MATOKE	No	Yes	No	Yes		No	No	No	No	TEA,BANANA	No	No	Yes	No	MATOKE	No	No	Yes	No	MEAT	Yes	1	SPRING	NONE	Yes	1	SPRING	NONE	Yes	1	SPRING
140	CTR	0	28	50	F	KYARUKARA	SALT MINER	NONE	Yes	No	No	No		No	No	Yes	No	MATOKE	No	Yes	No	Yes		Yes	No	No	No	BANANAS	No	Yes	No	Yes		No	No	Yes	No	RICE	Yes	0.5	SPRING	NONE	Yes	1	SPRING	NONE	Yes	1	SPRING
141	CASE	1	29	30	F	KYARUKARA	SALT MINER	SECONDARY	No	No	No	No		No	No	Yes	No	MATOKE	Yes	Yes	No	No		No	No	No	No		No	No	No	No		No	No	No	No		Yes	1	SPRING	TREATED	Yes	1	SPRING	NONE	Yes	1	SPRING
142	CTR	0	29	25	M	KYARUKARA	TEACHER	COLLEGE	No	No	No	No	TEA, BUNS	Yes	Yes	No	No		No	Yes	Yes	Yes		No	No	No	No	TEA	No	No	Yes	No	MATOKE	No	Yes	No	Yes		Yes	1	SPRING	NONE	Yes	1	SPRING	NONE	Yes	1	SPRING
143	CTR	0	29	42	M	KYARUKARA	SALT MINER	PRIMARY	No	No	No	No		No	No	Yes	Yes		No	Yes	No	Yes		No	No	No	No		No	No	Yes	No	RICE	No	No	No	No		Yes	1	SPRING	NONE	Yes	1	SPRING	NONE	Yes	1	SPRING
144	CTR	0	29	19	M	KYARUKARA	PUPIL	SECONDARY	No	No	No	No	TEA	Yes	No	Yes	No		No	Yes	No	Yes		No	No	No	No	TEA	Yes	No	Yes	No		No	Yes	No	No	MATOKE	Yes	1		NONE	Yes	1	SPRING	NONE	Yes	1	SPRING
145	CTR	0	29	59	F	KYARUKARA	SALT MINER	PRIMARY	No	No	No	No	TEA	No	No	Yes	No	MATOKE	No	Yes	No	Yes		No	No	No	No	TEA	No	No	Yes	No	POTATOES	No	Yes	No	Yes	RICE	Yes	0.5	SPRING	NONE	Yes	1	SPRING	NONE	Yes	1	SPRING
146	CASE	1	30	65	F	KYARUKARA	NONE	NONE	No	No	Yes	No	MATOKE	Yes	Yes	Yes	No		Yes	Yes	No	No		Yes	No	No	No	MANDAZI	No	No	No	No		Yes	Yes	No	No		Yes	3	LAKE	FILTERED	Yes	3	LAKE	FILTERED	No
147	CTR	0	30	23	F	KYARUKARA	SALT MINER	SECONDARY	Yes	No	Yes	No		Yes	No	Yes	No		No	No	Yes	No	MATOKE	No	No	No	No		No	No	No	No	MATOKE	No	No	No	No	MATOKE	Yes	2	SPRING	NONE	No				No
148	CTR	0	30	24	F	KYARUKARA	SALT MINER	PRIMARY	No	No	No	No		Yes	No	Yes	Yes		Yes	No	Yes	Yes		No	No	No	No		No	No	No	No		No	No	No	No		Yes	1	LAKE	NONE	Yes	2	SPRING	NONE	Yes	2	SPRING
149	CTR	0	30	23	F	KYARUKARA	HOUSEWIFE	PRIMARY	Yes	No	No	No		No	No	Yes	No	MATOKE	Yes	No	Yes	No		No	No	No	No		No	No	No	No		No	No	No	No		Yes	1	SPRING	BOILED	Yes	1	SPRING	NONE	Yes	1	SPRING
150	CTR	0	30	28	M	KYARUKARA	SALT MINER	SECONDARY	No	No	No	No	TEA, MANDAZI	Yes	Yes	Yes	No		No	No	Yes	No	MATOKE	Yes	No	Yes	No		No	No	Yes	No	RICE	No	No	No	No		Yes	1	SPRING	BOILED	Yes	1	SPRING	NONE	Yes	1	SPRING
151	CASE	1	31	37	M	KYARUKARA	SOLDIER	NONE	No	No	No	No	TEA	No	Yes	No	Yes		Yes	Yes	No	No		No	No	No	No		Yes	Yes	No	No		Yes	Yes	No	No		Yes	1	SPRING	NONE	Yes	1	SPRING	NONE	Yes	1	SPRING
152	CTR	0	31	35	F	KYARUKARA	SALT MINER	NONE	No	No	No	No	TEA	No	No	Yes	No	MATOKE	No	No	No	No		No	No	No	Yes		No	Yes	No	No		Yes	No	No	No		Yes	1	SPRING	FILTERED	Yes	1	SPRING	FILTERED	Yes	1	SPRING
153	CTR	0	31	58	F	KYARUKARA	SALT MINER	SECONDARY	No	Yes	No	No	RICE	No	No	Yes	Yes		Yes	No	Yes	No		Yes	No	No	No		No	No	No	No		No	Yes	No	No		Yes	2	SPRING	BOILED	Yes	2	SPRING	BOILED	Yes	1	SPRING
154	CTR	0	31	19	M	KYARUKARA	SALT MINER	PRIMARY	Yes	No	No	No	MATOKE	Yes	Yes	No	No		No	No	Yes	No	RICE	No	No	No	No		No	No	No	No		Yes	No	Yes	No		Yes	0.5	SPRING	FILTERED	Yes	0.5	SPRING	FILTERED	No
155	CTR	0	31	35	F	KYARUKARA	NONE	PRIMARY	Yes	No	No	No		Yes	Yes	Yes	No		No	No	No	No		No	No	Yes	No	RICE	No	No	Yes	No		No	No	No	No		Yes	0.5	SPRING	BOILED	No				Yes	0.5	LAKE
156	CASE	1	32	17	M	KYARUKARA	PUPIL	PRIMARY	No	No	No	No	TEA,BREAD	No	No	Yes	Yes		No	No	Yes	Yes		No	No	No	No	TEA, BREAD	No	No	Yes	Yes		No	No	Yes	Yes		Yes	0.5	SPRING	NONE	Yes	0.5	SPRING	NONE	Yes	0.5	SPRING
157	CTR	0	32	60	F	KYARUKARA	SALT MINER	SECONDARY	No	Yes	No	No		No	No	Yes	Yes		Yes	No	Yes	No		Yes	No	No	No		Yes	Yes	No	No		No	Yes	No	No		Yes	2	SPRING	BOILED	Yes	2	SPRING	BOILED	No
158	CTR	0	32	35	F	KYARUKARA	BUSINESS	PRIMARY	Yes	No	No	No		Yes	No	Yes	No		No	Yes	Yes	No		No	No	Yes	No		No	No	Yes	No	RICE	No	No	No	No		Yes	0.5	SPRING	BOILED	No				Yes	0.5	LAKE
159	CTR	0	32	63	F	KYARUKARA	SALT MINER	PRIMARY	No	No	No	No	TEA	No	No	No	No		No	Yes	Yes	No		No	No	No	No		Yes	No	Yes	No		Yes	No	No	No		Yes	1	SPRING	FILTERED	Yes	1	SPRING	FILTERED	Yes	1	SPRING
160	CTR	0	32	22	F	KYARUKARA	SALT MINER	SECONDARY	No	No	No	No		No	No	No	No		No	No	Yes	No	MATOKE	No	No	No	No		No	No	No	No		Yes	No	Yes	No		Yes	1	SPRING	FILTERED	Yes	1	SPRING	FILTERED	Yes	1	SPRING
161	CASE	1	33	10	F	KYARUKARA	PUPIL	PRIMARY	No	No	No	No		No	No	Yes	Yes		No	Yes	No	Yes		No	No	No	No		No	No	Yes	No	MATOKE	No	No	No	Yes	MEAT	No				Yes	1	SPRING	NONE	Yes	1	SPRING
162	CTR	0	33	42	F	TOPHILL	SALT MINER	PRIMARY	No	No	No	No		Yes	No	No	Yes		No	Yes	No	Yes		No	No	No	No		No	No	Yes	Yes		No	Yes	No	Yes		Yes				Yes	0.5	SPRING	FILTERED	Yes	0.5	SPRING
163	CTR	0	33	51	F	TOPHILL	SALT MINER	PRIMARY	No	No	No	No		No	No	Yes	Yes		No	Yes	No	No	MATOKE	No	No	No	No		No	Yes	No	Yes		No	No	Yes	No	YAMS	Yes	1	LAKE	NONE	Yes	2	LAKE	NONE	Yes	0.5	SPRING
164	CTR	0	33	32	M	TOPHILL	SALT MINER	PRIMARY	No	No	No	No		Yes	No	Yes	No		No	Yes	No	Yes		No	No	No	Yes		No	Yes	No	No		No	No	Yes	Yes		No				Yes	1	SPRING	NONE	Yes	1	SPRING
165	CTR	0	33	34	M	TOPHILL	FISHERMAN	SECONDARY	No	No	No	No		No	No	Yes	Yes		No	Yes	No	Yes		No	No	No	No		No	Yes	No	Yes		No	No	Yes	No	RICE	Yes	1	SPRING	FILTERED	Yes	1	SPRING	FILTERED	Yes	1	SPRING
166	CASE	1	34	13	M	KYARUKARA	PUPIL	PRIMARY	No	No	No	No		No	No	No	Yes		No	Yes	No	No	POTATOES	No	No	No	No		No	Yes	No	Yes		No	Yes	No	Yes		No				Yes	0.5	LAKE	NONE	Yes	0.5	LAKE
167	CTR	0	34	31	M	KYARUKARA	SALT MINER	SECONDARY	Yes	Yes	No	No		No	Yes	No	No		No	Yes	No	No		No	No	No	No		No	No	No	No		No	No	Yes	No		Yes	1	LAKE	BOILED	Yes	1	LAKE	BOILED	Yes	1	LAKE
168	CTR	0	34	27	M	KYARUKARA	BUSINESS	SECONDARY	No	No	No	No		No	No	Yes	No	MATOKE	No	No	No	No		No	No	No	No		Yes	Yes	Yes	No	RICE	No	No	No	No		Yes	1	SPRING	NONE	No				No
169	CTR	0	34	30	F	KYARUKARA	BUSINESS	PRIMARY	No	No	No	No		No	Yes	No	No	MATOKE	No	No	No	No		No	No	Yes	No	RICE	No	Yes	No	No	MATOKE	Yes	No	No	No		No								No
170	CTR	0	34	33	F	KYARUKARA	SALT MINER	PRIMARY	No	No	No	No		No	No	Yes	No	MATOKE	No	No	No	No		No	No	No	No		No	No	No	No		No	No	No	No		Yes	1	LAKE		Yes	1	LAKE		No
171	CASE	1	35	24	F	KYARUKARA	SALT MINER	PRIMARY	No	No	No	No		Yes	No	Yes	No		No	No	Yes	No		Yes	No	No	No		No	Yes	No	No	MATOKE	No	Yes	No	Yes		Yes	1	SPRING	NONE	Yes	1	SPRING	NONE	Yes	1	SPRING
172	CTR	0	35	54	F	KYARUKARA	SALT MINER	NONE	No	Yes	No	Yes		No	Yes	No	Yes		No	Yes	No	Yes		No	Yes	No	Yes		No	Yes	No	Yes		No	No	Yes	Yes		Yes	0.5	LAKE	NONE	Yes	0.5	LAKE	NONE	Yes	0.5	LAKE
173	CTR	0	35	28	M	KYARUKARA	FISHERMAN	PRIMARY	Yes	No	No	Yes		No	Yes	No	Yes		No	Yes	No	Yes		Yes	No	No	Yes		No	Yes	No	Yes		No	Yes	No	Yes		Yes	0.5	SPRING	FILTERED	Yes	0.5	SPRING	FILTERED	Yes	0.5	SPRING
174	CTR	0	35	25	M	KYARUKARA	FISHERMAN	SECONDARY	Yes	No	Yes	No		No	Yes	No	Yes		No	Yes	No	No	MATOKE	Yes	No	Yes	No		Yes	No	Yes	No		No	No	Yes	Yes		Yes	0.5	SPRING	FILTERED	Yes	0.5	SPRING	FILTERED	Yes	0.5	SPRING
175	CTR	0	35	47	F	KYARUKARA	SALT MINER	NONE	No	No	Yes	Yes		No	No	Yes	No	RICE	No	No	Yes	No	MATOKE	No	No	Yes	Yes		No	Yes	No	Yes		No	No	Yes	Yes		Yes	0.5	SPRING	FILTERED	Yes	0.5	SPRING	FILTERED	Yes	0.5	SPRING
176	CASE	1	36	9	F	KYARUKARA	NONE	NONE	No	No	No	No		No	No	Yes	Yes		Yes	Yes	No	No		No	No	No	No		No	Yes	No	Yes		Yes	No	Yes	No		Yes	0.5	SPRING	NONE	Yes	1	SPRING	NONE	Yes	1	SPRING
177	CTR	0	36	33	M	KYARUKARA	SALT MINER	SECONDARY	No	No	No	No		No	No	Yes	Yes		No	No	Yes	No	MATOKE	Yes	No	No	No		No	No	No	Yes	MEAT	No	No	No	Yes	MEAT	Yes	0.5	SPRING	NONE	Yes	0.5	SPRING	NONE	Yes	0.5	SPRING
178	CTR	0	36	70	F	KYARUKARA	HOUSEWIFE	NONE	No	Yes	No	Yes		No	No	Yes	Yes		No	Yes	No	Yes		No	Yes	No	Yes		No	Yes	No	Yes		No	Yes	No	Yes		Yes	0.5	LAKE	NONE	Yes	0.5	LAKE	NONE	Yes	0.5	LAKE
179	CTR	0	36	42	F	KYARUKARA	HOUSEWIFE	NONE	No	No	Yes	No	MATOKE	No	No	Yes	Yes		No	Yes	No	Yes		No	No	Yes	No	MATOKE	No	No	Yes	Yes		No	Yes	No	Yes		Yes	0.5	RAINWATER	NONE	Yes	0.5	RAINWATER	NONE	Yes	0.5	RAINWATER
180	CTR	0	36	42	F	KYARUKARA	SALT MINER	PRIMARY	No	No	No	No		No	No	Yes	Yes		No	No	Yes	No	MATOKE	No	No	No	No		No	Yes	No	Yes		No	No	Yes	Yes		Yes	0.5	SPRING	FILTERED	Yes	0.5	SPRING	FILTERED	Yes	0.5	SPRING
181	CASE	1	37	27	F	KYARUKARA	HOUSEWIFE	PRIMARY	No	No	No	No	MATOKE, GNUTS	No	No	Yes	No	MATOKE	No	No	Yes	No	MATOKE	No	No	Yes	No	MATOKE	No	No	No	No	BUSHREA, MANDAZI	Yes	No	Yes	No		Yes	1.5	LAKE	NONE	Yes	1.5	LAKE	NONE	Yes	1.5	LAKE
182	CTR	0	37	21	F	KYARUKARA	FISHERMAN	SECONDARY	Yes	No	No	No		No	No	Yes	No	MATOKE	No	No	Yes	No	MATOKE	Yes	No	No	No		No	Yes	No	Yes		No	No	Yes	No	MATOKE	Yes	0.5	SPRING	FILTERED	Yes	0.5	SPRING	FILTERED	Yes	0.5	SPRING
183	CTR	0	37	35	F	KYARUKARA	BUSINESS	PRIMARY	No	No	Yes	No	MATOKE	No	No	Yes	No	MATOKE	No	No	Yes	No	MATOKE	No	No	Yes	No	MATOKE	No	No	Yes	No	MATOKE	No	No	Yes	No	MATOKE	Yes	0.5	SPRING	FILTERED	Yes	0.5	LAKE	BOILED	Yes	0.5	LAKE
184	CTR	0	37	52	M	KYARUKARA	BUSINESS	NONE	No	No	Yes	No	MATOKE	No	No	Yes	No	MATOKE	No	No	Yes	No	MATOKE	No	No	Yes	No	MATOKE	No	No	Yes	No	MATOKE	No	No	Yes	No	MATOKE	Yes	0.5	SPRING	FILTERED	Yes	0.5	SPRING	FILTERED	Yes	0.5	SPRING
185	CTR	0	37	23	F	KYARUKARA	STUDENT	SECONDARY	Yes	No	No	No		No	No	Yes	No	MATOKE	No	No	Yes	No	RICE	Yes	No	Yes	No	MATOKE	No	No	Yes	No	MATOKE	No	No	Yes	No	MATOKE	Yes	0.5	LAKE	NONE	Yes	0.5	LAKE	NONE	Yes	0.5	LAKE
186	CASE	1	38	52	M	KYARUKARA	FISHERMAN	PRIMARY	No	No	No	No		No	No	No	No		No	No	Yes	No	MATOKE	No	No	No	No		No	No	No	No		No	No	No	No		Yes	0.5	SPRING	NONE	Yes	1	SPRING	NONE	Yes	1	SPRING
187	CTR	0	38	23	M	KYARUKARA	BUSINESS	PRIMARY	No	No	Yes	No	MATOKE	Yes	No	Yes	No		Yes	No	No	No		No	No	Yes	No	MATOKE	No	Yes	No	Yes		No	No	Yes	Yes		Yes	1	SPRING	FILTERED	Yes	1	SPRING	FILTERED	Yes	1	SPRING
188	CTR	0	38	62	M	KYARUKARA	FISHERMAN	PRIMARY	No	Yes	No	Yes		No	Yes	No	Yes		No	No	Yes	No		No	No	No	No		No	No	No	Yes	MEAT	No	No	No	Yes	MEAT	Yes	0.5	SPRING	FILTERED	Yes	0.5	SPRING	FILTERED	Yes	1	SPRING
189	CTR	0	38	70	M	KYARUKARA	FISHERMAN	NONE	No	No	No	No	MILK, BREAD	No	No	No	Yes	MEAT,MATOOKE	No	No	No	Yes	MEAT	No	No	No	No		No	Yes	No	Yes		No	Yes	No	Yes		No				Yes	1	SPRING	FILTERED	Yes	1	SPRING
190	CTR	0	38	47	M	KYARUKARA	FISHERMAN	SECONDARY	No	No	Yes	Yes		No	Yes	No	Yes		No	No	Yes	Yes		No	No	No	No		No	Yes	No	Yes		No	No	Yes	Yes		Yes	0.5	SPRING	FILTERED	Yes	1	SPRING	NONE	Yes	1	SPRING
191	CASE	1	39	69	M	KYARUKARA	SALT MINER	PRIMARY	No	No	Yes	No		No	No	Yes	No		No	No	Yes	No		No	No	Yes	No		No	No	Yes	No		No	No	Yes	No		Yes	0.5	LAKE	NONE	Yes	1.5	LAKE	NONE	Yes	1	LAKE
192	CTR	0	39	30	F	KYARUKARA	BUSINESS	NONE	No	Yes	No	No	MATOKE	No	Yes	No	No	MATOKE	No	Yes	No	No	MATOKE	No	Yes	No	No	MATOKE	No	Yes	No	No	MATOKE	No	Yes	No	No	MATOKE	Yes	0.5	SPRING	FILTERED	Yes	0.5	SPRING	FILTERED	Yes	0.5	SPRING
193	CTR	0	39	21	F	KYARUKARA	HOUSEWIFE	SECONDARY	No	No	No	No	MILK	No	No	Yes	No	MATOKE	No	Yes	No	Yes		No	No	No	No	TEA	No	Yes	No	Yes		No	No	No	No	MEAT,RICE	No				Yes	0.5	SPRING	FILTERED	Yes	1	SPRING
194	CTR	0	39	18	F	KYARUKARA	NONE	SECONDARY	No	No	No	No	MILK	No	Yes	No	Yes		No	No	No	Yes	MATOKE	No	No	No	No	MILK	No	No	Yes	No	MATOKE	No	Yes	No	Yes		Yes	0.5	SPRING	FILTERED	Yes	0.5	SPRING	FILTERED	Yes	0.5	SPRING
195	CTR	0	39	23	M	KYARUKARA	SALT WINNER	PRIMARY	Yes	No	Yes	No		No	Yes	No	No	RICE	No	No	No	No	MATOOKE	No	Yes	Yes	No		No	No	Yes	Yes	MATOOKE	No	Yes	Yes	Yes		Yes	1	SPRING	NO	Yes	0.5	SPRING	NONE	Yes	0.5	SPRING
[truncated: 33 more columns]

## Sheet: RAW
ID	CATEGORY	CASE1CTR0	Neighbourhood CASE-CTR SET	AGE	SEX	VILLAGE	OCCUPATION	EDUCATION	16th breakfast Posho	16th Breakfast fish	16th Breakfast beans	16th Breakfast cassava	16th Breakfast other	16th Lunch posho	16th Lunch fish	16th Lunch beans	16th lunch cassava	16th Lunch other	16th supper posho	16th Supper fish	16th Supper beans	16th Supper cassava	16th Supper other	17th breakfast Posho	17th Breakfast fish	17th Breakfast beans	17th Breakfast cassava	17th Breakfast other	17th Lunch posho	17th Lunch fish	17th Lunch beans	17th lunch cassava	17th Lunch other	17th supper posho	17th Supper fish	17th Supper beans	17th Supper cassava	17th Supper other	16th breakfast - Did you drink water?	16th Breakfast - How much (ltrs)?	16th Breakfast - Source of water	16th Breakfast - Boiled, treated, filtered?	16th Lunch - Did you drink water?	16th Lunch - How much (ltrs)?	16th Lunch - Source of water	16th Lunch - Boiled, treated, filtered?	16th Supper - Did you drink water?	16th Supper - How much (ltrs)?	16th Supper - Source of water
1	CASE	1	1	18	M	KYARUKARA	STUDENT	SECONDARY			Y		RICE			Y	Y			Y		Y						CHAPATI			Y			Y					Y	0.5	SPRING	NO	Y	0.5	SPRING	NONE	Y	0.5	SPRING
6	CASE	1	2	20	F	KYARUKARA	HOUSEWIFE	PRIMARY													Y	Y	RICE					PORRIAGDE			Y		MILLET	Y	Y				Y	1	SPRING	NO	Y	1	SPRING	NONE	Y	1	SPRING
11	CASE	1	3	23	F	KYARUKARA	SALT WINNER	SECONDARY							Y		Y				Y	Y						OBUSHERA			Y	Y				Y		IRRISH	Y	0.5	SPRING	NO	Y	0.5	SPRING	NONE	Y	0.5	SPRING
16	CASE	1	4	37	M	KYARUKARA	SOLDIER	SECONDARY					PORRIEDGE			Y	Y					Y	PORK					PORRIAGE			Y		MATOOKE			Y	Y		Y	0.5	SPRING	NO	Y	1	SPRING	NONE	Y	0.5	SPRING
21	CASE	1	5	7	M	KYARUKARA	PUPIL	PRIMARY					RICE		Y			RICE		Y			RICE						Y				MEAT	Y	Y								Y	0.3	SPRING	NONE	Y	0.3	SPRING
26	CASE	1	6	10	F	KYARUKARA	PUPIL	PRIMARY					TEA, BREAD	Y		Y					Y		MATOOKE					PORRIAGE			Y		MATOOKE					MATOOKE					Y	0.5	SPRING	NONE	Y	0.5	SPRING
31	CASE	1	7	50	M	KYARUKARA	SALT WINNER	NONE	Y		Y				Y		Y		Y		Y				Y		Y																Y	1	SPRING	NONE	Y	1	SPRING
36	CASE	1	8	9	M	KYARUKARA	PUPIL	PRIMARY							Y		Y			Y			MATOOKE		Y	Y			Y	Y													Y	0.5	SPRING	NONE	Y	0.5	SPRING
41	CASE	1	9	24	F	KYARUKARA	SALT WINNER	PRIMARY		Y		Y			Y		Y			Y		Y							Y	Y						Y	Y						Y	0.5	SPRING	NONE	Y	1	SPRING
46	CASE	1	10	25	F	KYARUKARA	SALT WINNER	PRIMARY							Y	Y			Y	Y				Y	Y				Y	Y							Y	MATOOKE									Y	1	SPRING
51	CASE	1	11	15	F	KYARUKARA	PUPIL	PRIMARY								Y	Y				Y	Y											MATOOKE		Y	Y	Y						Y	1	SPRING	NONE	Y	1	SPRING
56	CASE	1	12	27	F	KYARUKARA	SALT WINNER	PRIMARY						Y		Y			Y	Y									Y		Y					Y	Y		Y	0.5	SPRING	NO	Y	0.5	SPRING	NONE
61	CASE	1	13	8	F	KYARUKARA	PUPIL	PRIMARY					MATOOKE								Y		MATOOKE						Y	Y						Y	Y		Y	0.5	SPRING	NO	Y	0.5	SPRING	NONE	Y	1	LAKE
66	CASE	1	14	7	M	KYARUKARA	PUPIL	PRIMARY					PORRIADGE		Y		Y				Y	Y		Y	Y				Y	Y						Y	Y						Y	0.5	SPRING	NONE	Y	0.5	SPRING
71	CASE	1	15	3	F	KYARUKARA							RICE		Y		Y				Y		MATOOKE					IRRISH	Y	Y					Y	Y	Y		Y	0.3	SPRING	NO	Y	0.3	SPRING	NONE	Y	0.3	SPRING
76	CASE	1	16	23	F	KYARUKARA	SALT WINNER	PRIMARY					RICE	Y	Y				Y	Y			MATOOKE			Y	Y	MATOOKE	Y	Y					Y	Y			Y	0.5	SPRING	NO	Y	0.5	SPRING	NONE	Y	0.5	SPRING
81	CASE	1	17	29	F	KYARUKARA	HOUSEWIFE	PRIMARY					MILK			Y		RICE			Y		RICE					MILK		Y			MATOOKE		Y			RICE					Y	0.5	SPRING	NONE	Y	1	SPRING
86	CASE	1	18	42	F	KYARUKARA		PRIMARY					TEA, BREAD			Y		MATOOKE		Y		Y								Y		Y			Y		Y						Y	0.5	SPRING	NONE	Y	0.5	SPRING
91	CASE	1	19	21	F	KYARUKARA	SALT WINNER	PRIMARY					PORRIADGE			Y		MATOOKE		Y		Y						TEA	Y		Y				Y		Y						Y	0.5	SPRING	NONE	Y	0.5	SPRING
96	CASE	1	20	10	M	KYARUKARA	PUPIL	PRIMARY							Y		Y			Y			MATOOKE		Y	Y			Y	Y													Y	0.5	SPRING	NONE	Y	0.5	SPRING
101	CASE	1	21	2	M	KYARUKARA	NONE	NONE	Y						Y			RICE										MILK		Y			RICE						Y	0.25	SPRING	FILTERED	Y	0.25	SPRING	FILTERED
106	CASE	1	22	5	F	KYARUKARA	NONE	NONE			Y		RICE				Y	MEAT,MATOOKE					TEA					TEA		Y		Y				Y		MATOKE					Y	0.5	SPRING	FILTERED
111	CASE	1	23	3	M	KYARUKARA	NONE	NONE					MILK,BREAD			Y		MATOKE		Y		Y						MILK,BREAD			Y	Y				Y		RICE	Y	0.5	SPRING	FILTERED
116	CASE	1	24	17	F	KYARUKARA	HOUSEWIFE	NONE			Y		MATOKE		Y		Y			Y		Y		Y									MATOKE		Y		Y		Y	0.5	SPRING	NONE	Y	0.5	SPRING	NONE	Y	0.5	SPRING
121	CASE	1	25	9	M	KYARUKARA	NONE	NONE	Y					Y		Y				Y	Y		MATOKE	Y					Y		Y					Y		MATOKE	Y	0.5	SPRING	FILTERED	Y	0.5	SPRING	FILTERED	Y	0.5	LAKE
126	CASE	1	26	24	F	KYARUKARA	SALT MINER	PRIMARY			Y		MATOKE		Y	Y			Y		Y								Y						Y				Y	2	SPRING	NONE	Y	1	SPRING	NONE	Y	1	SPRING
131	CASE	1	27	11	M	TOPHILL	PUPIL	PRIMARY							Y		Y				Y	Y									Y	Y			Y		Y		Y	0.5	SPRING	NONE	Y	0.5	SPRING	NONE	Y	1	SPRING
136	CASE	1	28	42	M	KYARUKARA	SALT MINER	PRIMARY		Y				Y							Y							BREAD			Y		MATOKE	Y		Y			Y	2	LAKE	NONE	Y	2	LAKE	NONE	Y	2	LAKE
141	CASE	1	29	30	F	KYARUKARA	SALT MINER	SECONDARY								Y		MATOKE	Y	Y																			Y	1	SPRING	TREATED	Y	1	SPRING	NONE	Y	1	SPRING
146	CASE	1	30	65	F	KYARUKARA	NONE	NONE			Y		MATOKE	Y	Y	Y			Y	Y				Y				MANDAZI						Y	Y				Y	3	LAKE	FILTERED	Y	3	LAKE	FILTERED
151	CASE	1	31	37	M	KYARUKARA	SOLDIER	NONE					TEA		Y		Y		Y	Y									Y	Y				Y	Y				Y	1	SPRING	NONE	Y	1	SPRING	NONE	Y	1	SPRING
156	CASE	1	32	17	M	KYARUKARA	PUPIL	PRIMARY					TEA,BREAD			Y	Y				Y	Y						TEA, BREAD			Y	Y				Y	Y		Y	0.5	SPRING	NONE	Y	0.5	SPRING	NONE	Y	0.5	SPRING
161	CASE	1	33	10	F	KYARUKARA	PUPIL	PRIMARY								Y	Y			Y		Y									Y		MATOKE				Y	MEAT					Y	1	SPRING	NONE	Y	1	SPRING
166	CASE	1	34	13	M	KYARUKARA	PUPIL	PRIMARY									Y			Y			POTATOES							Y		Y			Y		Y						Y	0.5	LAKE	NONE	Y	0.5	LAKE
171	CASE	1	35	24	F	KYARUKARA	SALT MINER	PRIMARY						Y		Y					Y			Y						Y			MATOKE		Y		Y		Y	1	SPRING	NONE	Y	1	SPRING	NONE	Y	1	SPRING
176	CASE	1	36	9	F	KYARUKARA	NONE	NONE								Y	Y		Y	Y										Y		Y		Y		Y			Y	0.5	SPRING	NONE	Y	1	SPRING	NONE	Y	1	SPRING
181	CASE	1	37	27	F	KYARUKARA	HOUSEWIFE	PRIMARY					MATOKE, GNUTS			Y		MATOKE			Y		MATOKE			Y		MATOKE					BUSHREA, MANDAZI	Y		Y			Y	1.5	LAKE	NONE	Y	1.5	LAKE	NONE	Y	1.5	LAKE
186	CASE	1	38	52	M	KYARUKARA	FISHERMAN	PRIMARY													Y		MATOKE																Y	0.5	SPRING	NONE	Y	1	SPRING	NONE	Y	1	SPRING
191	CASE	1	39	69	M	KYARUKARA	SALT MINER	PRIMARY			Y					Y					Y					Y					Y					Y			Y	0.5	LAKE	NONE	Y	1.5	LAKE	NONE	Y	1	LAKE
196	CASE	1		7	M	TOPHILL	PUPIL	PRIMARY					PORRIEDGE	Y		Y						Y	MEAT					SAMOSA		Y		Y		Y	Y
197	CASE	1		7	F	KYARUKARA	PUPIL	PRIMARY					IRISH POTATOES	Y	Y				Y	Y									Y	Y				Y	Y								Y	1	SPRING	NONE
198	CASE	1		75	F	KYARUKARA	CASUAL LABOURER	NONE			Y	Y									Y	Y		Y	Y											Y		RICE					Y	1	SPRING	NONE	Y	1	SPRING
199	CASE	1		9	F	KYARUKARA	PUPIL	PRIMARY					TEA, BREAD	Y	Y				Y	Y								TEA, BREAD	Y	Y				Y	Y				Y		SPRING	TREATED	Y		SPRING	TREATED	Y		SPRING
200	CASE	1		50	M	KYARUKARA	CASUAL LABOURER	NONE								Y		IRISH		Y	Y	Y								Y		Y											Y	1	SPRING	NONE	Y	1	SPRING
2	CTR	0	1	18	M	KYARUKARA	CASUAL LABOURER	PRIMARY					TEA, BREAD		Y		Y			Y		Y													Y			RICE		0.5	SPRING	NO	Y	0.5	SPRING	NONE	Y	0.5	SPRING
3	CTR	0	1	20	M	KYARUKARA	CASUAL LABOURER	PRIMARY					IRISH			Y		MATOOKE			Y		MOTOOKE			Y		MATOOKE			Y		MATOOKE			Y		MATOOKE	Y	0.5	SPRING	NO	Y	0.5	SPRING	NONE	Y	0.5	SPRING
4	CTR	0	1	19	M	KYARUKARA	CASUAL LABOURER	SECONDARY					IRISH			Y		MATOOKE					CHAPATI			Y		RICE			Y		RICE					CHAPATI	Y	0.5	SPRING	NO	Y	0.5	SPRING	NONE	Y	0.5	SPRING
5	CTR	0	1	22	M	KYARUKARA	CASUAL LABOURER	SECONDARY			Y		MATOOKE		Y			RICE			Y		MATOOKE			Y		MATOOKE			Y		MATOOKE			Y		MATOOKE	Y	0.5	SPRING	NO	Y	0.5	SPRING	NONE	Y	0.5	SPRING
7	CTR	0	2	22	F	KYARUKARA	SCHOOL METRON	SECONDARY					TEA, BREAD	Y		Y				Y			MATOOKE					TEA,BREAD			Y		MATOOKE	Y		Y				1	SPRING	BOIL	Y	1	SPRING	BOIL	Y	1	SPRING
8	CTR	0	2	29	F	KYARUKARA	SALT WINNER	NONE						Y		Y						Y	MEAT								Y	Y				Y		POTATOES					Y	0.5	SPRING	NONE	Y	0.5	SPRING
9	CTR	0	2	25	F	KYARUKARA	SALT WINNER	SECONDARY													Y		MATOOKE													Y		MATOOKE	Y	0.5	SPRING	NO	Y	1	SPRING	NONE	Y	0.5	SPRING
10	CTR	0	2	32	F	KYARUKARA	NONE	PRIMARY					TEA, BREAD			Y		MATOOKE		Y		Y						TEA, BREAD			Y		MATOOKE				Y	MEAT					Y	1	RAIN WATER	NONE	Y	0.5	RAIN WATER
12	CTR	0	3	28	F	KYARUKARA	NONE	NONE					TEA, BREAD		Y		Y				Y		MATOOKE					TEA, BREAD			Y		MATOOKE		Y		Y						Y	1	SPRING	NONE	Y	1	LAKE
13	CTR	0	3	29	F	KYARUKARA	CASUAL LABOURER	NONE					BANANA			Y	Y			Y		Y								Y		Y				Y	Y						Y	1	SPRING	NONE	Y	1	SPRING
14	CTR	0	3	32	F	KYARUKARA	NONE	NONE					PORRIEDGE		Y		Y				Y		MATOOKE					PORRIAGE		Y		Y			Y			MATOOKE	Y	1	SPRING	NO	Y	1	SPRING	NONE	Y	1	SPRING
15	CTR	0	3	38	F	KYARUKARA	SALT WINNER	NONE					PORRIEDGE			Y	Y			Y		Y						PORRIAGE			Y		MATOOKE		Y			RICE	Y	1	SPRING	NO	Y	1	SPRING	NONE	Y	1	SPRING
17	CTR	0	4	39	M	KYARUKARA	NONE	SECONDARY							Y			MATOOKE	Y		Y							PORRIAGE					RICE					RICE	Y	0.5	SPRING	NO	Y	0.5	SPRING	NONE	Y	0.5	SPRING
18	CTR	0	4	23	M	KYARUKARA	WATERVENDOR	PRIMARY		Y		Y		Y		Y			Y		Y							PORRIAGE	Y				MEAT	Y		Y			Y	0.5	SPRING	NO	Y	0.5	SPRING	NONE	Y	0.5	SPRING
19	CTR	0	4	29	M	KYARUKARA		PRIMARY					RICE	Y				MEAT					MATOOKE					CHAPATI					RICE		Y	Y			Y	0.5	SPRING	BOIL	Y	0.5	SPRING	BOIL	Y	0.5	SPRING
20	CTR	0	4	39	M	KYARUKARA	SALT WINNER	PRIMARY					BUSHERA		Y		Y			Y		Y			Y		Y						BUSHERA			Y		MATOOKE					Y	0.5	SPRING	NONE	Y	0.5	SPRING
22	CTR	0	5	6	M	KYARUKARA	PUPIL	PRIMARY								Y		YARMS			Y		YARMS							Y		Y			Y		Y						Y	0.5	SPRING	NONE	Y	0.5	SPRING
23	CTR	0	5	6	M	KYARUKARA	PUPIL	PRIMARY							Y		Y		Y		Y				Y		Y				Y		YARM			Y	Y		Y	0.5	SPRING	NO	Y	0.5	SPRING	NONE	Y	0.5	SPRING
24	CTR	0	5	10	F	KYARUKARA	PUPIL	PRIMARY			Y		MATOOKE			Y		MATOOKE			Y		MAKOOTE		Y		Y				Y		MATOOKE		Y		Y		Y	0.3	SPRING	NO	Y	0.5	SPRING	NONE
25	CTR	0	5	11	M	KYARUKARA	PUPIL	PRIMARY			Y		MATOOKE		Y		Y				Y	Y			Y	Y							MATOOKE		Y	Y	Y						Y	0.5	SPRING	NONE	Y	0.5	SPRING
27	CTR	0	6	12	F	KYARUKARA	PUPIL	PRIMARY						Y	Y				Y	Y									Y	Y													Y	1	SPRING	NONE	Y	1	SPRING
28	CTR	0	6	16	F	KYARUKARA	PUPIL	PRIMARY			Y		MATOOKE	Y	Y				Y	Y					Y	Y			Y	Y					Y	Y	Y						Y	0.5	SPRING	NONE	Y	0.5	SPRING
29	CTR	0	6	12	F	KYARUKARA	PUPIL	PRIMARY			Y		MATOOKE	Y	Y				Y	Y				Y	Y						Y	Y			Y	Y							Y	0.5	SPRING	NONE	Y	0.5	SPRING
30	CTR	0	6	17	F	KYARUKARA	STUDENT	SECONDARY					TEA, BREAD	Y	Y				Y	Y						Y	Y			Y	Y				Y	Y			Y	1	SPRING	NO	Y	1	SPRING	NONE	Y	1	SPRING
32	CTR	0	7	45	M	KYARUKARA	SALT WINNER	NONE			Y		MATOOKE	Y	Y				Y	Y								MATOOKE			Y		MATOOKE	Y				MEAT	Y	0.5	SPRING	NO	Y	1	SPRING	NONE
33	CTR	0	7	47	M	KYARUKARA	FISHMAN	PRIMARY															MATOOKE															MATOOKE
34	CTR	0	7	45	M	KYARUKARA	SALT WINNER	NONE		Y		Y				Y		RICE		Y		Y			Y		Y				Y		MATOOKE			Y	Y		Y	0.5	SPRING	NO	Y	1	SPRING	NONE	Y	1	SPRING
35	CTR	0	7	38	M	KYARUKARA	SALT WINNER	PRIMARY						Y		Y				Y		Y			Y		Y				Y	Y			Y		Y						Y	0.5	SPRING	NONE	Y	0.5	SPRING
37	CTR	0	8	15	M	KYARUKARA	STUDENT	SECONDARY					TEA,BREAD								Y		RICE													Y	Y										Y	1	SPRING
38	CTR	0	8	14	M	KYARUKARA	CASUAL LABOURER	NONE		Y		Y			Y		Y			Y		Y									Y		MATOOKE		Y		Y						Y	1	SPRING	NONE	Y	1	SPRING
39	CTR	0	8	10	M	KYARUKARA	PUPIL	PRIMARY		Y		Y						MATOOKE						Y	Y				Y	Y					Y	Y			Y	0.5	SPRING	NO	Y	0.5	SPRING	NONE	Y	0.5	SPRING
40	CTR	0	8	11	M	KYARUKARA	PUPIL	PRIMARY										RICE					RICE										RICE					RICE									Y	1	SPRING
42	CTR	0	9	28	F	KYARUKARA	SALT WINNER	SECONDARY			Y		IRISH		Y		Y		Y		Y															Y	Y	YAMS					Y	1	SPRING	NONE	Y
43	CTR	0	9	27	F	KYARUKARA	SALT WINNER	PRIMARY								Y	Y			Y		Y		Y		Y			Y		Y					Y		MATOOKE					Y	1	SPRING	NONE	Y	1	SPRING
44	CTR	0	9	26	F	KYARUKARA	HOUSEWIFE	PRIMARY		Y		Y			Y		Y		Y		Y			Y		Y			Y		Y				Y		Y		Y	0.5	SPRING	NO	Y	1	SPRING	NONE	Y	1	SPRING
45	CTR	0	9	35	F	KYARUKARA	SALT WINNER	PRIMARY											Y		Y										Y	Y	MATOOKE														Y	1	SPRING
47	CTR	0	10	28	F	KYARUKARA	SALT WINNER	PRIMARY			Y	Y				Y	Y						MATOOKE													Y	Y		Y	0.5	SPRING	NO	Y	1	SPRING	NONE	Y	1	SPRING
48	CTR	0	10	27	F	KYARUKARA	SALT WINNER	PRIMARY							Y		Y				Y	Y	MATOOKE							Y		Y				Y	Y		Y	0.5	SPRING	NO					Y	0.5	SPRING
49	CTR	0	10	25	F	KYARUKARA	SALT WINNER	PRIMARY			Y		MATOOKE	Y		Y					Y	Y			Y		Y				Y	Y						RICE	Y	0.5	SPRING	NO	Y	1	SPRING	NONE	Y	1	SPRING
50	CTR	0	10	38	F	KYARUKARA	SALT WINNER	PRIMARY								Y	Y						MATOOKE								Y		MATOOKE			Y	Y		Y	1	SPRING	NO	Y	1	SPRING	NONE	Y	1	SPRING
52	CTR	0	11	17	F	KYARUKARA	SALT WINNER	PRIMARY						Y		Y					Y	Y								Y	Y				Y	Y	Y						Y	1	SPRING	NONE	Y	1	SPRING
53	CTR	0	11	23	F	KYARUKARA	FISH SELLER	PRIMARY							Y		Y			Y	Y	Y							Y		Y				Y		Y						Y	0.5	SPRING	NONE	Y	0.5	SPRING
54	CTR	0	11	21	F	KYARUKARA	STUDENT	SECONDARY				Y				Y		MATOOKE		Y		Y							Y		Y												Y	1	SPRING	NONE	Y	0.5	SPRING
55	CTR	0	11	29	F	KYARUKARA	SALT WINNER	PRIMARY			Y	Y											PORRIAGDE			Y		MATOOKE								Y		MATOOKE	Y	0.5	SPRING	NO	Y	1	SPRING	NONE	Y	0.5	SPRING
57	CTR	0	12	46	F	KYARUKARA	SALT WINNER	SECONDARY							Y			RICE											Y		Y	Y	MATOOKE						Y	1	SPRING	TREATED	Y	1	SPRING	TREATED	Y	1	SPRING
58	CTR	0	12	18	F	KYARUKARA	HOUSEWIFE	PRIMARY	Y	Y				Y	Y				Y	Y											Y	Y	MATOOKE			Y	Y										Y	1	SPRING
59	CTR	0	12	19	F	KYARUKARA	HOUSEWIFE	PRIMARY												Y			RICE													Y		IRRISH
60	CTR	0	12	20	F	KYARUKARA	PUPIL	PRIMARY			Y		RICE						Y		Y					Y		RICE	Y	Y						Y		MATOOKE	Y	0.5	SPRING	NO	Y	0.5	SPRING	NONE	Y	0.5	SPRING
62	CTR	0	13	11	F	KYARUKARA	PUPIL	PRIMARY					TEA, BREAD			Y		MATOOKE	Y	Y				Y	Y				Y	Y						Y	Y		Y	0.3	SPRING	BOIL	Y	0.3	SPRING	BOIL	Y	0.4	SPRING
63	CTR	0	13	17	M	KYARUKARA	SALT WINNER	PRIMARY					PORRIADGE	Y	Y					Y			RICE					MATOOKE					RICE					RICE	Y	1	SPRING	BOIL	Y	0.5	SPRING	BOIL	Y	0.5	SPRING
64	CTR	0	13	20	F	KYARUKARA	SALT WINNER	PRIMARY					PORRIADGE	Y	Y				Y	Y				Y	Y				Y	Y						Y	Y		Y	0.5	SPRING	BOIL	Y	0.5	SPRING	BOIL	Y	0.5	SPRING
65	CTR	0	13	16	F	KYARUKARA		PRIMARY					RICE AND MILK		Y			MATOOKE			Y		MATOOKE					RICE	Y				MEAT			Y		MATOOKE	Y	0.5	SPRING	BOIL	Y	0.5	SPRING	NONE	Y	0.5	SPRING
67	CTR	0	14	12	M	KYARUKARA	PUPIL	PRIMARY															MATOOKE															RICE									Y	1	SPRING
68	CTR	0	14	9	M	KYARUKARA	PUPIL	PRIMARY	Y		Y					Y		MATOOKE				Y	MEAT		Y		Y			Y		Y			Y		Y						Y	0.5	SPRING	NONE	Y	0.5	SPRING
69	CTR	0	14	15	F	KYARUKARA	PUPIL	PRIMARY			Y	Y				Y	Y					Y	MEAT		Y					Y		Y				Y	Y		Y	0.5	SPRING	NO	Y	0.5	SPRING	NONE	Y	0.5	SPRING
70	CTR	0	14	13	M	KYARUKARA	PUPIL	PRIMARY			Y		MATOOKE	Y	Y								MATOOKE			Y	Y		Y				MEAT		Y			MATOOKE	Y	0.5	SPRING	NO	Y	1	SPRING	NONE
72	CTR	0	15	4	F	KYARUKARA					Y		MATOOKE		Y		Y			Y	Y				Y	Y			Y	Y					Y	Y			Y	0.2	SPRING	NO	Y	0.3	SPRING	NONE	Y	0.3	SPRING
73	CTR	0	15	3	F	KYARUKARA							MATOOKE		Y		Y			Y			MATOOKE					MATOOKE			Y	Y			Y	Y			Y	0.1	SPRING	NO	Y	0.1	SPRING	NONE	Y	0.1	SPRING
74	CTR	0	15	5	F	KYARUKARA					Y		MATOOKE	Y		Y					Y		MATOOKE		Y		Y			Y		Y						RICE	Y	0.2	SPRING	NO	Y	0.2	SPRING	NONE	Y	0.2	SPRING
75	CTR	0	15	8	F	KYARUKARA	PUPIL	PRIMARY			Y		MATOOKE		Y		Y						MATOOKE					MATOOKE	Y	Y					Y	Y			Y	0.4	SPRING	NO	Y	0.4	SPRING	NONE	Y	0.4	SPRING
77	CTR	0	16	33	F	KYARUKARA	FISH SELLER	PRIMARY							Y		Y					Y	MEAT							Y		Y			Y	Y	Y						Y	1	SPRING	NONE	Y	1	SPRING
78	CTR	0	16	26	F	KYARUKARA	FISH SELLER	PRIMARY							Y		Y		Y	Y					Y	Y				Y	Y	Y			Y	Y	Y						Y	1	SPRING	NONE	Y	1	SPRING
79	CTR	0	16	23	M	KYARUKARA	SALT WINNER	PRIMARY							Y		Y				Y	Y								Y		Y				Y	Y						Y	1	SPRING	NONE	Y	1	SPRING
80	CTR	0	16	28	M	KYARUKARA	SALT WINNER	PRIMARY					MILK	Y		Y			Y		Y							MILK	Y		Y			Y		Y							Y	0.5	SPRING	NONE	Y	1	SPRING
82	CTR	0	17	26	F	KYARUKARA	SALT WINNER	PRIMARY			Y	Y			Y	Y		MATOOKE		Y	Y	Y			Y		Y		Y				MEAT		Y	Y			Y	1	SPRING	NO	Y	0.5	SPRING	NONE	Y	1	SPRING
83	CTR	0	17	36	F	KYARUKARA	SALT WINNER	PRIMARY			Y		MATOOKE		Y	Y		YARMS		Y	Y	Y			Y	Y			Y	Y					Y	Y	Y		Y	1	SPRING	NO	Y	0.5	SPRING	NONE	Y	1	SPRING
84	CTR	0	17	23	M	KYARUKARA	SALT WINNER	PRIMARY	Y		Y				Y			RICE					MATOOKE		Y	Y					Y	Y	MATOOKE		Y	Y	Y		Y	1	SPRING	NO	Y	0.5	SPRING	NONE	Y	0.5	SPRING
85	CTR	0	17	40	M	KYARUKARA	FISHERMAN	PRIMARY			Y	Y				Y	Y		Y		Y					Y	Y		Y			Y		Y		Y			Y	0.5	SPRING	FILTERED	Y	0.5	SPRING	FILTERED	Y	0.5	SPRING
87	CTR	0	18	67	F	KYARUKARA	SALT WINNER	PRIMARY			Y	Y				Y	Y			Y	Y	Y		Y	Y				Y	Y				Y	Y				Y	0.5	SPRING	FILTERED	Y	0.5	SPRING	FILTERED	Y	0.5	SPRING
88	CTR	0	18	33	M	KYARUKARA	FISHERMAN	PRIMARY			Y	Y				Y	Y			Y	Y			Y	Y	Y			Y	Y	Y				Y	Y	Y		Y	1	SPRING	FILTERED	Y	1	SPRING	FILTERED	Y	1	SPRING
89	CTR	0	18	30	F	KYARUKARA	HOUSEWIFE	PRIMARY			Y	Y				Y	Y				Y	Y	MATOOKE			Y	Y		Y	Y						Y	Y	RICE	Y	0.5	SPRING	FILTERED	Y	1	SPRING	FILTERED	Y	1	SPRING
90	CTR	0	18	61	F	KYARUKARA	SALT WINNER	PRIMARY			Y	Y				Y	Y			Y	Y	Y			Y	Y	Y			Y	Y	Y		Y	Y				Y	0.5	SPRING	NO	Y	1	SPRING	NONE	Y	0.5	SPRING
92	CTR	0	19	25	F	KYARUKARA	FISH SELLER	PRIMARY			Y	Y						MATOOKE				Y	MEAT					PORRIADGE		Y		Y			Y	Y	Y		Y	0.5	SPRING	NO	Y	0.5	SPRING	NONE	Y	0.5	SPRING
93	CTR	0	19	17	F	KYARUKARA	HOUSEWIFE	SECONDARY					BUSHERA			Y		MATOOKE		Y		Y						TEA		Y	Y				Y	Y			Y	1	SPRING	BOIL	Y	1	SPRING	BOIL	Y	1	SPRING
94	CTR	0	19	23	F	KYARUKARA	HOUSEWIFE	SECONDARY					TEA					IRRISH		Y		Y			Y	Y				Y			MATOOKE			Y		MATOOKE	Y	0.5	SPRING	NO	Y	0.5	SPRING	NONE	Y	0.5	SPRING
95	CTR	0	19	20	F	KYARUKARA	HOUSEWIFE	SECONDARY			Y	Y			Y	Y			Y	Y					Y	Y				Y	Y				Y	Y			Y	0.5	SPRING	NO	Y	0.5	SPRING	NONE	Y	0.5	SPRING
97	CTR	0	20	11	M	KYARUKARA	STUDENT	SECONDARY					TEA,BREAD								Y		RICE													Y	Y										Y	1	SPRING
98	CTR	0	20	13	M	KYARUKARA	CASUAL LABOURER	NONE		Y		Y			Y		Y			Y		Y									Y		MATOOKE		Y		Y						Y	1	SPRING	NONE	Y	1	SPRING
99	CTR	0	20	9	M	KYARUKARA	PUPIL	PRIMARY		Y		Y						MATOOKE						Y	Y				Y	Y					Y	Y			Y	0.5	SPRING	NO	Y	0.5	SPRING	NONE	Y	0.5	SPRING
100	CTR	0	20	15	M	KYARUKARA	PUPIL	PRIMARY										RICE					RICE										RICE					RICE									Y	1	SPRING
102	CTR	0	21	49	M	KYARUKARA	SALT MINER	PRIMARY			Y		MATOOKE					MEAT,MATOOKE								Y		MATOKE							Y			MATOKE	Y	1	SPRING	NONE	Y	1	SPRING	NONE	Y	1	SPRING
103	CTR	0	21	20	F	KYARUKARA	FISH MINER	PRIMARY		Y		Y				Y		MATOKE			Y	Y								Y		Y				Y	Y						Y	1	SPRING	NONE	Y	1	SPRING
104	CTR	0	21	24	M	KYARUKARA	SALT MINER	SECONDARY							Y			MATOKE		Y		Y									Y	Y		Y			Y		Y	0.5	SPRING	NONE	Y	0.5	SPRING	NONE	Y	1	SPRING
105	CTR	0	21	56	M	KYARUKARA	TRUCK LOADER	PRIMARY				Y			Y		Y			Y		Y				Y		MATOKE		Y		Y			Y		Y		Y	0.5	SPRING	NONE	Y	0.5	SPRING	NONE	Y	0.5	SPRING
107	CTR	0	22	27	M	KYARUKARA	FISHERMAN	PRIMARY													Y		MATOOKE												Y		Y										Y	1	SPRING
108	CTR	0	22	18	M	KYARUKARA	FISHERMAN	PUPIL													Y		RICE													Y		RICE									Y	1	SPRING
109	CTR	0	22	40	F	KYARUKARA	SALT MINER	NONE			Y	Y			Y		Y			Y		Y						CHAPATI									Y	MEAT	Y	0.5	SPRING	NONE					Y	0.5	SPRING
110	CTR	0	22	19	F	KYARUKARA	SALT MINER	SECONDARY											Y		Y																		Y	1	SPRING	NONE					Y	0.5	SPRING
112	CTR	0	23	40	F	KYARUKARA	SALT MINER	PRIMARY							Y		Y			Y		Y										Y	MEAT										Y	1	SPRING	NONE	Y	1	SPRING
113	CTR	0	23	42	M	KYARUKARA	SALT MINER	PRIMARY				Y	MEAT			Y		MATOKE		Y		Y			Y		Y			Y		Y			Y		Y		Y	1	LAKE	NONE	Y	1	LAKE	NONE	Y	1	LAKE
114	CTR	0	23	34	M	KYARUKARA	FISHERMAN	NONE		Y		Y			Y		Y			Y		Y			Y		Y			Y		Y			Y		Y		Y	1	LAKE	NONE	Y	1	LAKE	NONE	Y	1	LAKE
115	CTR	0	23	20	F	KYARUKARA	PEASANT	NONE													Y		MATOKE			Y		MATOKE							Y		Y		Y	1	SPRING	NONE					Y	1	SPRING
117	CTR	0	24	46	F	KYARUKARA	SALT MINER	PRIMARY					PORRIEDGE					MATOKE		Y		Y		Y						Y		Y	MATOKE			Y		CABBAGE	Y	1	SPRING	NONE	Y	1	SPRING	NONE	Y	1	SPRING
118	CTR	0	24	24	M	KYARUKARA	DRIVER	PRIMARY					TEA, BUNS			Y		MATOKE			Y	Y	MEAT				Y	TEA	Y	Y	Y					Y		RICE	Y	1	SPRING	NONE	Y	1	SPRING	NONE	Y	1	SPRING
119	CTR	0	24	38	F	KYARUKARA	SALT MINER	PRIMARY	Y									MATOKE		Y		Y		Y									RICE			Y	Y	MATOKE	Y	1	SPRING	NONE	Y	1	SPRING	NONE	Y	1	SPRING
120	CTR	0	24	58	F	KYARUKARA	SALT MINER	PRIMARY					TEA, POPCORN	Y		Y						Y	CABBAGE					BANANAS, TEA			Y	Y	MATOKE		Y		Y		Y	1	SPRING	NONE	Y	1	SPRING	NONE	Y	1	SPRING
122	CTR	0	25	55	M	KYARUKARA	FISHERMAN	PRIMARY	Y								Y					Y											BANANA				Y		Y	0.5	SPRING	TREATED	Y	0.5	SPRING	TREATED	Y	2	SPRING
123	CTR	0	25	38	F	KYARUKARA	SALT MINER	NONE							Y		Y					Y	GNUTS								Y		BANANA				Y		Y	1	SPRING	NONE	Y	1	SPRING	NONE	Y	1	SPRING
124	CTR	0	25	70	M	KYARUKARA	SALT MINER	NONE	Y				BREAD		Y	Y		MATOKE				Y	MATOKE	Y								Y	CABBAGE					RICE	Y	1	SPRING	NONE	Y	1	SPRING	NONE	Y	1	SPRING
125	CTR	0	25	53	F	KYARUKARA	BUSINESS	NONE					MATOKE					MATOKE					BANANA, GNUTS					BANANA		Y			BANANA	Y				BANANA, MEAT	Y	1	LAKE	BOILED	Y	0.5	SPRING	NONE	Y	0.5	LAKE
127	CTR	0	26	60	F	KYARUKARA	SALT MINER	PRIMARY	Y				BANANAS			Y		MATOKE					IRISH					TEA, BREAD					MATOKE				Y		Y	0.5	SPRING	NONE	Y	1	SPRING	NONE	Y	1	SPRING
128	CTR	0	26	50	F	KYARUKARA	BUSINESS	PRIMARY					MILK, BANANAS			Y		RICE					MATOKE					TEA, BREAD		Y		Y						MATOKE	Y	1	SPRING	NONE	Y	1	SPRING	NONE	Y	1	SPRING
129	CTR	0	26	60	F	KYARUKARA	SALT MINER	NONE					TEA, BREAD			Y	Y			Y		Y						TEA, BREAD	Y		Y		CABBAGE		Y		Y						Y	1	SPRING	NONE	Y	1	SPRING
130	CTR	0	26	48	M	KYARUKARA	SALT MINER	PRIMARY					TEA, BREAD			Y		MATOKE		Y		Y						TEA, BREAD					RICE		Y	Y	Y		Y	1	SPRING	NONE	Y	1	SPRING	NONE	Y	1	SPRING
132	CTR	0	27	60	F	KYARUKARA	NONE	NONE					TEA			Y	Y			Y		Y						TEA, BREAD		Y			MATOKE		Y	Y	Y						Y	0.5	SPRING	NONE
133	CTR	0	27	30	F	KYARUKARA	SALT MINER	NONE					TEA			Y		MATOKE		Y		Y						TEA, BREAD			Y		MATOKE		Y		Y		Y	0.5	SPRING	NONE	Y	1	SPRING	NONE	Y	1	SPRING
134	CTR	0	27	70	F	KYARUKARA	SALT MINER	NONE					TEA			Y	Y			Y		Y						TEA, BREAD			Y		MATOKE		Y		Y		Y	0.5	SPRING	NONE	Y	1	SPRING	NONE	Y	1	SPRING
135	CTR	0	27	45	M	KYARUKARA	SALT MINER	PRIMARY	Y					Y		Y				Y		Y		Y							Y		MATOKE		Y		Y		Y	1	SPRING	NONE	Y	1	SPRING	NONE	Y	1	SPRING
137	CTR	0	28	38	F	KYARUKARA	PUPIL	PRIMARY		Y										Y		Y				Y	Y										Y		Y	0.5	SPRING	NONE	Y	1	SPRING	NONE	Y	0.5	SPRING
138	CTR	0	28	25	F	KYARUKARA	BUSINESS	SECONDARY					PORRIEDGE,BUN			Y		MATOKE			Y			Y								Y	MEAT		Y	Y	Y		Y	1	SPRING	NONE	Y	1	SPRING	NONE	Y	1	SPRING
139	CTR	0	28	46	M	KYARUKARA	FISHERMAN	PRIMARY					TEA			Y		MATOKE		Y		Y						TEA,BANANA			Y		MATOKE			Y		MEAT	Y	1	SPRING	NONE	Y	1	SPRING	NONE	Y	1	SPRING
140	CTR	0	28	50	F	KYARUKARA	SALT MINER	NONE	Y							Y		MATOKE		Y		Y		Y				BANANAS		Y		Y				Y		RICE	Y	0.5	SPRING	NONE	Y	1	SPRING	NONE	Y	1	SPRING
142	CTR	0	29	25	M	KYARUKARA	TEACHER	COLLEGE					TEA, BUNS	Y	Y					Y	Y	Y						TEA			Y		MATOKE		Y		Y		Y	1	SPRING	NONE	Y	1	SPRING	NONE	Y	1	SPRING
143	CTR	0	29	42	M	KYARUKARA	SALT MINER	PRIMARY								Y	Y			Y		Y									Y		RICE						Y	1	SPRING	NONE	Y	1	SPRING	NONE	Y	1	SPRING
144	CTR	0	29	19	M	KYARUKARA	PUPIL	SECONDARY					TEA	Y		Y				Y		Y						TEA	Y		Y				Y			MATOKE	Y	1		NONE	Y	1	SPRING	NONE	Y	1	SPRING
145	CTR	0	29	59	F	KYARUKARA	SALT MINER	PRIMARY					TEA			Y		MATOKE		Y		Y						TEA			Y		POTATOES		Y		Y	RICE	Y	0.5	SPRING	NONE	Y	1	SPRING	NONE	Y	1	SPRING
147	CTR	0	30	23	F	KYARUKARA	SALT MINER	SECONDARY	Y		Y			Y		Y					Y		MATOKE										MATOKE					MATOKE	Y	2	SPRING	NONE
148	CTR	0	30	24	F	KYARUKARA	SALT MINER	PRIMARY						Y		Y	Y		Y		Y	Y																	Y	1	LAKE	NONE	Y	2	SPRING	NONE	Y	2	SPRING
149	CTR	0	30	23	F	KYARUKARA	HOUSEWIFE	PRIMARY	Y							Y		MATOKE	Y		Y																		Y	1	SPRING	BOILED	Y	1	SPRING	NONE	Y	1	SPRING
150	CTR	0	30	28	M	KYARUKARA	SALT MINER	SECONDARY					TEA, MANDAZI	Y	Y	Y					Y		MATOKE	Y		Y					Y		RICE						Y	1	SPRING	BOILED	Y	1	SPRING	NONE	Y	1	SPRING
152	CTR	0	31	35	F	KYARUKARA	SALT MINER	NONE					TEA			Y		MATOKE									Y			Y				Y					Y	1	SPRING	FILTERED	Y	1	SPRING	FILTERED	Y	1	SPRING
153	CTR	0	31	58	F	KYARUKARA	SALT MINER	SECONDARY		Y			RICE			Y	Y		Y		Y			Y											Y				Y	2	SPRING	BOILED	Y	2	SPRING	BOILED	Y	1	SPRING
154	CTR	0	31	19	M	KYARUKARA	SALT MINER	PRIMARY	Y				MATOKE	Y	Y						Y		RICE											Y		Y			Y	0.5	SPRING	FILTERED	Y	0.5	SPRING	FILTERED
155	CTR	0	31	35	F	KYARUKARA	NONE	PRIMARY	Y					Y	Y	Y										Y		RICE			Y								Y	0.5	SPRING	BOILED					Y	0.5	LAKE
157	CTR	0	32	60	F	KYARUKARA	SALT MINER	SECONDARY		Y						Y	Y		Y		Y			Y					Y	Y					Y				Y	2	SPRING	BOILED	Y	2	SPRING	BOILED
158	CTR	0	32	35	F	KYARUKARA	BUSINESS	PRIMARY	Y					Y		Y				Y	Y					Y					Y		RICE						Y	0.5	SPRING	BOILED					Y	0.5	LAKE
159	CTR	0	32	63	F	KYARUKARA	SALT MINER	PRIMARY					TEA							Y	Y								Y		Y			Y					Y	1	SPRING	FILTERED	Y	1	SPRING	FILTERED	Y	1	SPRING
160	CTR	0	32	22	F	KYARUKARA	SALT MINER	SECONDARY													Y		MATOKE											Y		Y			Y	1	SPRING	FILTERED	Y	1	SPRING	FILTERED	Y	1	SPRING
162	CTR	0	33	42	F	TOPHILL	SALT MINER	PRIMARY						Y			Y			Y		Y									Y	Y			Y		Y		Y				Y	0.5	SPRING	FILTERED	Y	0.5	SPRING
163	CTR	0	33	51	F	TOPHILL	SALT MINER	PRIMARY								Y	Y			Y			MATOKE							Y		Y				Y		YAMS	Y	1	LAKE	NONE	Y	2	LAKE	NONE	Y	0.5	SPRING
164	CTR	0	33	32	M	TOPHILL	SALT MINER	PRIMARY						Y		Y				Y		Y					Y			Y						Y	Y						Y	1	SPRING	NONE	Y	1	SPRING
165	CTR	0	33	34	M	TOPHILL	FISHERMAN	SECONDARY								Y	Y			Y		Y								Y		Y				Y		RICE	Y	1	SPRING	FILTERED	Y	1	SPRING	FILTERED	Y	1	SPRING
167	CTR	0	34	31	M	KYARUKARA	SALT MINER	SECONDARY	Y	Y					Y					Y																Y			Y	1	LAKE	BOILED	Y	1	LAKE	BOILED	Y	1	LAKE
168	CTR	0	34	27	M	KYARUKARA	BUSINESS	SECONDARY								Y		MATOKE											Y	Y	Y		RICE						Y	1	SPRING	NONE
169	CTR	0	34	30	F	KYARUKARA	BUSINESS	PRIMARY							Y			MATOKE								Y		RICE		Y			MATOKE	Y
170	CTR	0	34	33	F	KYARUKARA	SALT MINER	PRIMARY								Y		MATOKE																					Y	1	LAKE		Y	1	LAKE
172	CTR	0	35	54	F	KYARUKARA	SALT MINER	NONE		Y		Y			Y		Y			Y		Y			Y		Y			Y		Y				Y	Y		Y	0.5	LAKE	NONE	Y	0.5	LAKE	NONE	Y	0.5	LAKE
173	CTR	0	35	28	M	KYARUKARA	FISHERMAN	PRIMARY	Y			Y			Y		Y			Y		Y		Y			Y			Y		Y			Y		Y		Y	0.5	SPRING	FILTERED	Y	0.5	SPRING	FILTERED	Y	0.5	SPRING
174	CTR	0	35	25	M	KYARUKARA	FISHERMAN	SECONDARY	Y		Y				Y		Y			Y			MATOKE	Y		Y			Y		Y					Y	Y		Y	0.5	SPRING	FILTERED	Y	0.5	SPRING	FILTERED	Y	0.5	SPRING
175	CTR	0	35	47	F	KYARUKARA	SALT MINER	NONE			Y	Y				Y		RICE			Y		MATOKE			Y	Y			Y		Y				Y	Y		Y	0.5	SPRING	FILTERED	Y	0.5	SPRING	FILTERED	Y	0.5	SPRING
177	CTR	0	36	33	M	KYARUKARA	SALT MINER	SECONDARY								Y	Y				Y		MATOKE	Y								Y	MEAT				Y	MEAT	Y	0.5	SPRING	NONE	Y	0.5	SPRING	NONE	Y	0.5	SPRING
178	CTR	0	36	70	F	KYARUKARA	HOUSEWIFE	NONE		Y		Y				Y	Y			Y		Y			Y		Y			Y		Y			Y		Y		Y	0.5	LAKE	NONE	Y	0.5	LAKE	NONE	Y	0.5	LAKE
179	CTR	0	36	42	F	KYARUKARA	HOUSEWIFE	NONE			Y		MATOKE			Y	Y			Y		Y				Y		MATOKE			Y	Y			Y		Y		Y	0.5	RAINWATER	NONE	Y	0.5	RAINWATER	NONE	Y	0.5	RAINWATER
180	CTR	0	36	42	F	KYARUKARA	SALT MINER	PRIMARY								Y	Y				Y		MATOKE							Y		Y				Y	Y		Y	0.5	SPRING	FILTERED	Y	0.5	SPRING	FILTERED	Y	0.5	SPRING
182	CTR	0	37	21	F	KYARUKARA	FISHERMAN	SECONDARY	Y							Y		MATOKE			Y		MATOKE	Y						Y		Y				Y		MATOKE	Y	0.5	SPRING	FILTERED	Y	0.5	SPRING	FILTERED	Y	0.5	SPRING
183	CTR	0	37	35	F	KYARUKARA	BUSINESS	PRIMARY			Y		MATOKE			Y		MATOKE			Y		MATOKE			Y		MATOKE			Y		MATOKE			Y		MATOKE	Y	0.5	SPRING	FILTERED	Y	0.5	LAKE	BOILED	Y	0.5	LAKE
184	CTR	0	37	52	M	KYARUKARA	BUSINESS	NONE			Y		MATOKE			Y		MATOKE			Y		MATOKE			Y		MATOKE			Y		MATOKE			Y		MATOKE	Y	0.5	SPRING	FILTERED	Y	0.5	SPRING	FILTERED	Y	0.5	SPRING
185	CTR	0	37	23	F	KYARUKARA	STUDENT	SECONDARY	Y							Y		MATOKE			Y		RICE	Y		Y		MATOKE			Y		MATOKE			Y		MATOKE	Y	0.5	LAKE	NONE	Y	0.5	LAKE	NONE	Y	0.5	LAKE
187	CTR	0	38	23	M	KYARUKARA	BUSINESS	PRIMARY			Y		MATOKE	Y		Y			Y							Y		MATOKE		Y		Y				Y	Y		Y	1	SPRING	FILTERED	Y	1	SPRING	FILTERED	Y	1	SPRING
188	CTR	0	38	62	M	KYARUKARA	FISHERMAN	PRIMARY		Y		Y			Y		Y				Y											Y	MEAT				Y	MEAT	Y	0.5	SPRING	FILTERED	Y	0.5	SPRING	FILTERED	Y	1	SPRING
189	CTR	0	38	70	M	KYARUKARA	FISHERMAN	NONE					MILK, BREAD				Y	MEAT,MATOOKE				Y	MEAT							Y		Y			Y		Y						Y	1	SPRING	FILTERED	Y	1	SPRING
190	CTR	0	38	47	M	KYARUKARA	FISHERMAN	SECONDARY			Y	Y			Y		Y				Y	Y								Y		Y				Y	Y		Y	0.5	SPRING	FILTERED	Y	1	SPRING	NONE	Y	1	SPRING
192	CTR	0	39	30	F	KYARUKARA	BUSINESS	NONE		Y			MATOKE		Y			MATOKE		Y			MATOKE		Y			MATOKE		Y			MATOKE		Y			MATOKE	Y	0.5	SPRING	FILTERED	Y	0.5	SPRING	FILTERED	Y	0.5	SPRING
193	CTR	0	39	21	F	KYARUKARA	HOUSEWIFE	SECONDARY					MILK			Y		MATOKE		Y		Y						TEA		Y		Y						MEAT,RICE					Y	0.5	SPRING	FILTERED	Y	1	SPRING
194	CTR	0	39	18	F	KYARUKARA	NONE	SECONDARY					MILK		Y		Y					Y	MATOKE					MILK			Y		MATOKE		Y		Y		1	0.5	SPRING	FILTERED	Y	0.5	SPRING	FILTERED	Y	0.5	SPRING
195	CTR	0	39	23	M	KYARUKARA	SALT WINNER	PRIMARY	Y		Y				Y			RICE					MATOOKE		Y	Y					Y	Y	MATOOKE		Y	Y	Y		Y	1	SPRING	NO	Y	0.5	SPRING	NONE	Y	0.5	SPRING
[truncated: 32 more columns]

## Sheet: new work sheet
ID	CaseOrCntl	Case1Cntl0	CaseCntlSet	AGE	Age_Group	SEX	VILLAGE	OCCUPATION	EDUCATION	Food Bkf Posho 16th	Food Bkf fish 16th	Food Bkf beans 16th	Food Bkf cassava 16th	Food Bkf oth 16th	Food Lch posho 16th	Food Lch fish 16th	Food Lch beans 16th	Food Lch cassava 16th	Food Lch oth 16th	Food Sup posho 16th	Food Sup fish 16th	Food Sup beans 16th	Food Sup cassava 16th	Food Sup oth 16th	Food Bkf Posho 17th	Food Bkf fish 17th	Food Bkf beans 17th	Food Bkf cassava 17th	Food Bkf oth 17th	Food Lch posho 17th	Food Lch fish 17th	Food Lch beans 17th	Food Lch cassava 17th	Food Lch oth 17th	Food Sup posho 17th	Food Sup fish 17th	Food Sup beans 17th	Food Sup cassava 17th	Food Sup oth 17th	H2O Bkf 16th	H2O Bkf Amt 16th	H2O Bkf Src 16th	H2O Bkf Boil_Tx_filt 16th	H2O Lch 16th	H2O Lch Amt 16th	H2O Lch Src 16th	H2O Lch Boil_Tx_Filt 16th	H2O Sup 16th	H2O Sup Amt 16th
71	CASE	1	15	3	0-9	F	KYARUKARA			No	No	No	No	RICE	No	Yes	No	Yes		No	No	Yes	No	MATOOKE	No	No	No	No	IRRISH	Yes	Yes	No	No		No	Yes	Yes	Yes		Yes	0.3	SPRING	NO	Yes	0.3	SPRING	NONE	Yes	0.3
73	CTR	0	15	3	0-9	F	KYARUKARA			No	No	No	No	MATOOKE	No	Yes	No	Yes		No	Yes	No	No	MATOOKE	No	No	No	No	MATOOKE	No	No	Yes	Yes		No	Yes	Yes	No		Yes	0.1	SPRING	NO	Yes	0.1	SPRING	NONE	Yes	0.1
72	CTR	0	15	4	0-9	F	KYARUKARA			No	No	Yes	No	MATOOKE	No	Yes	No	Yes		No	Yes	Yes	No		No	Yes	Yes	No		Yes	Yes	No	No		No	Yes	Yes	No		Yes	0.2	SPRING	NO	Yes	0.3	SPRING	NONE	Yes	0.3
74	CTR	0	15	5	0-9	F	KYARUKARA			No	No	Yes	No	MATOOKE	Yes	No	Yes	No		No	No	Yes	No	MATOOKE	No	Yes	No	Yes		No	Yes	No	Yes		No	No	No	No	RICE	Yes	0.2	SPRING	NO	Yes	0.2	SPRING	NONE	Yes	0.2
22	CTR	0	5	6	0-9	M	KYARUKARA	PUPIL	PRIMARY	No	No	No	No		No	No	Yes	No	YARMS	No	No	Yes	No	YARMS	No	No	No	No		No	Yes	No	Yes		No	Yes	No	Yes		No				Yes	0.5	SPRING	NONE	Yes	0.5
23	CTR	0	5	6	0-9	M	KYARUKARA	PUPIL	PRIMARY	No	No	No	No		No	Yes	No	Yes		Yes	No	Yes	No		No	Yes	No	Yes		No	No	Yes	No	YARM	No	No	Yes	Yes		Yes	0.5	SPRING	NO	Yes	0.5	SPRING	NONE	Yes	0.5
21	CASE	1	5	7	0-9	M	KYARUKARA	PUPIL	PRIMARY	No	No	No	No	RICE	No	Yes	No	No	RICE	No	Yes	No	No	RICE	No	No	No	No		Yes	No	No	No	MEAT	Yes	Yes	No	No		No				Yes	0.3	SPRING	NONE	Yes	0.3
66	CASE	1	14	7	0-9	M	KYARUKARA	PUPIL	PRIMARY	No	No	No	No	PORRIADGE	No	Yes	No	Yes		No	No	Yes	Yes		Yes	Yes	No	No		Yes	Yes	No	No		No	No	Yes	Yes		No				Yes	0.5	SPRING	NONE	Yes	0.5
61	CASE	1	13	8	0-9	F	KYARUKARA	PUPIL	PRIMARY	No	No	No	No	MATOOKE	No	No	No	No		No	No	Yes	No	MATOOKE	No	No	No	No		Yes	Yes	No	No		No	No	Yes	Yes		Yes	0.5	SPRING	NO	Yes	0.5	SPRING	NONE	Yes	1
75	CTR	0	15	8	0-9	F	KYARUKARA	PUPIL	PRIMARY	No	No	Yes	No	MATOOKE	No	Yes	No	Yes		No	No	No	No	MATOOKE	No	No	No	No	MATOOKE	Yes	Yes	No	No		No	Yes	Yes	No		Yes	0.4	SPRING	NO	Yes	0.4	SPRING	NONE	Yes	0.4
36	CASE	1	8	9	0-9	M	KYARUKARA	PUPIL	PRIMARY	No	No	No	No		No	Yes	No	Yes		No	Yes	No	No	MATOOKE	No	Yes	Yes	No		Yes	Yes	No	No		No	No	No	No		No				Yes	0.5	SPRING	NONE	Yes	0.5
68	CTR	0	14	9	0-9	M	KYARUKARA	PUPIL	PRIMARY	Yes	No	Yes	No		No	No	Yes	No	MATOOKE	No	No	No	Yes	MEAT	No	Yes	No	Yes		No	Yes	No	Yes		No	Yes	No	Yes		No				Yes	0.5	SPRING	NONE	Yes	0.5
99	CTR	0	20	9	0-9	M	KYARUKARA	PUPIL	PRIMARY	No	Yes	No	Yes		No	No	No	No	MATOOKE	No	No	No	No		Yes	Yes	No	No		Yes	Yes	No	No		No	Yes	Yes	No		Yes	0.5	SPRING	NO	Yes	0.5	SPRING	NONE	Yes	0.5
24	CTR	0	5	10	10-19	F	KYARUKARA	PUPIL	PRIMARY	No	No	Yes	No	MATOOKE	No	No	Yes	No	MATOOKE	No	No	Yes	No	MAKOOTE	No	Yes	No	Yes		No	No	Yes	No	MATOOKE	No	Yes	No	Yes		Yes	0.3	SPRING	NO	Yes	0.5	SPRING	NONE	No
26	CASE	1	6	10	10-19	F	KYARUKARA	PUPIL	PRIMARY	No	No	No	No	TEA, BREAD	Yes	No	Yes	No		No	No	Yes	No	MATOOKE	No	No	No	No	PORRIAGE	No	No	Yes	No	MATOOKE	No	No	No	No	MATOOKE	No				Yes	0.5	SPRING	NONE	Yes	0.5
39	CTR	0	8	10	10-19	M	KYARUKARA	PUPIL	PRIMARY	No	Yes	No	Yes		No	No	No	No	MATOOKE	No	No	No	No		Yes	Yes	No	No		Yes	Yes	No	No		No	Yes	Yes	No		Yes	0.5	SPRING	NO	Yes	0.5	SPRING	NONE	Yes	0.5
96	CASE	1	20	10	10-19	M	KYARUKARA	PUPIL	PRIMARY	No	No	No	No		No	Yes	No	Yes		No	Yes	No	No	MATOOKE	No	Yes	Yes	No		Yes	Yes	No	No		No	No	No	No		No				Yes	0.5	SPRING	NONE	Yes	0.5
25	CTR	0	5	11	10-19	M	KYARUKARA	PUPIL	PRIMARY	No	No	Yes	No	MATOOKE	No	Yes	No	Yes		No	No	Yes	Yes		No	Yes	Yes	No		No	No	No	No	MATOOKE	No	Yes	Yes	Yes		No				Yes	0.5	SPRING	NONE	Yes	0.5
40	CTR	0	8	11	10-19	M	KYARUKARA	PUPIL	PRIMARY	No	No	No	No		No	No	No	No	RICE	No	No	No	No	RICE	No	No	No	No		No	No	No	No	RICE	No	No	No	No	RICE	No				No				Yes	1
62	CTR	0	13	11	10-19	F	KYARUKARA	PUPIL	PRIMARY	No	No	No	No	TEA, BREAD	No	No	Yes	No	MATOOKE	Yes	Yes	No	No		Yes	Yes	No	No		Yes	Yes	No	No		No	No	Yes	Yes		Yes	0.3	SPRING	BOIL	Yes	0.3	SPRING	BOIL	Yes	0.4
97	CTR	0	20	11	10-19	M	KYARUKARA	STUDENT	SECONDARY	No	No	No	No	TEA,BREAD	No	No	No	No		No	No	Yes	No	RICE	No	No	No	No		No	No	No	No		No	No	Yes	Yes		No				No				Yes	1
27	CTR	0	6	12	10-19	F	KYARUKARA	PUPIL	PRIMARY	No	No	No	No		Yes	Yes	No	No		Yes	Yes	No	No		No	No	No	No		Yes	Yes	No	No		No	No	No	No		No				Yes	1	SPRING	NONE	Yes	1
29	CTR	0	6	12	10-19	F	KYARUKARA	PUPIL	PRIMARY	No	No	Yes	No	MATOOKE	Yes	Yes	No	No		Yes	Yes	No	No		Yes	Yes	No	No		No	No	Yes	Yes		No	Yes	Yes	No		No				Yes	0.5	SPRING	NONE	Yes	0.5
67	CTR	0	14	12	10-19	M	KYARUKARA	PUPIL	PRIMARY	No	No	No	No		No	No	No	No		No	No	No	No	MATOOKE	No	No	No	No		No	No	No	No		No	No	No	No	RICE	No				No				Yes	1
70	CTR	0	14	13	10-19	M	KYARUKARA	PUPIL	PRIMARY	No	No	Yes	No	MATOOKE	Yes	Yes	No	No		No	No	No	No	MATOOKE	No	No	Yes	Yes		Yes	No	No	No	MEAT	No	Yes	No	No	MATOOKE	Yes	0.5	SPRING	NO	Yes	1	SPRING	NONE	No
98	CTR	0	20	13	10-19	M	KYARUKARA	CASUAL LABOURER	NONE	No	Yes	No	Yes		No	Yes	No	Yes		No	Yes	No	Yes		No	No	No	No		No	No	Yes	No	MATOOKE	No	Yes	No	Yes		No				Yes	1	SPRING	NONE	Yes	1
166	CASE	1	34	13	10-19	M	KYARUKARA	PUPIL	PRIMARY	No	No	No	No		No	No	No	Yes		No	Yes	No	No	POTATOES	No	No	No	No		No	Yes	No	Yes		No	Yes	No	Yes		No				Yes	0.5	LAKE	NONE	Yes	0.5
38	CTR	0	8	14	10-19	M	KYARUKARA	CASUAL LABOURER	NONE	No	Yes	No	Yes		No	Yes	No	Yes		No	Yes	No	Yes		No	No	No	No		No	No	Yes	No	MATOOKE	No	Yes	No	Yes		No				Yes	1	SPRING	NONE	Yes	1
37	CTR	0	8	15	10-19	M	KYARUKARA	STUDENT	SECONDARY	No	No	No	No	TEA,BREAD	No	No	No	No		No	No	Yes	No	RICE	No	No	No	No		No	No	No	No		No	No	Yes	Yes		No				No				Yes	1
51	CASE	1	11	15	10-19	F	KYARUKARA	PUPIL	PRIMARY	No	No	No	No		No	No	Yes	Yes		No	No	Yes	Yes		No	No	No	No		No	No	No	No	MATOOKE	No	Yes	Yes	Yes		No				Yes	1	SPRING	NONE	Yes	1
69	CTR	0	14	15	10-19	F	KYARUKARA	PUPIL	PRIMARY	No	No	Yes	Yes		No	No	Yes	Yes		No	No	No	Yes	MEAT	No	Yes	No	No		No	Yes	No	Yes		No	No	Yes	Yes		Yes	0.5	SPRING	NO	Yes	0.5	SPRING	NONE	Yes	0.5
100	CTR	0	20	15	10-19	M	KYARUKARA	PUPIL	PRIMARY	No	No	No	No		No	No	No	No	RICE	No	No	No	No	RICE	No	No	No	No		No	No	No	No	RICE	No	No	No	No	RICE	No				No				Yes	1
28	CTR	0	6	16	10-19	F	KYARUKARA	PUPIL	PRIMARY	No	No	Yes	No	MATOOKE	Yes	Yes	No	No		Yes	Yes	No	No		No	Yes	Yes	No		Yes	Yes	No	No		No	Yes	Yes	Yes		No				Yes	0.5	SPRING	NONE	Yes	0.5
65	CTR	0	13	16	10-19	F	KYARUKARA		PRIMARY	No	No	No	No	RICE AND MILK	No	Yes	No	No	MATOOKE	No	No	Yes	No	MATOOKE	No	No	No	No	RICE	Yes	No	No	No	MEAT	No	No	Yes	No	MATOOKE	Yes	0.5	SPRING	BOIL	Yes	0.5	SPRING	NONE	Yes	0.5
30	CTR	0	6	17	10-19	F	KYARUKARA	STUDENT	SECONDARY	No	No	No	No	TEA, BREAD	Yes	Yes	No	No		Yes	Yes	No	No		No	No	Yes	Yes		No	Yes	Yes	No		No	Yes	Yes	No		Yes	1	SPRING	NO	Yes	1	SPRING	NONE	Yes	1
52	CTR	0	11	17	10-19	F	KYARUKARA	SALT WINNER	PRIMARY	No	No	No	No		Yes	No	Yes	No		No	No	Yes	Yes		No	No	No	No		No	Yes	Yes	No		No	Yes	Yes	Yes		No				Yes	1	SPRING	NONE	Yes	1
63	CTR	0	13	17	10-19	M	KYARUKARA	SALT WINNER	PRIMARY	No	No	No	No	PORRIADGE	Yes	Yes	No	No		No	Yes	No	No	RICE	No	No	No	No	MATOOKE	No	No	No	No	RICE	No	No	No	No	RICE	Yes	1	SPRING	BOIL	Yes	0.5	SPRING	BOIL	Yes	0.5
93	CTR	0	19	17	10-19	F	KYARUKARA	HOUSEWIFE	SECONDARY	No	No	No	No	BUSHERA	No	No	Yes	No	MATOOKE	No	Yes	No	Yes		No	No	No	No	TEA	No	Yes	Yes	No		No	Yes	Yes	No		Yes	1	SPRING	BOIL	Yes	1	SPRING	BOIL	Yes	1
116	CASE	1	24	17	10-19	F	KYARUKARA	HOUSEWIFE	NONE	No	No	Yes	No	MATOKE	No	Yes	No	Yes		No	Yes	No	Yes		Yes	No	No	No		No	No	No	No	MATOKE	No	Yes	No	Yes		Yes	0.5	SPRING	NONE	Yes	0.5	SPRING	NONE	Yes	0.5
156	CASE	1	32	17	10-19	M	KYARUKARA	PUPIL	PRIMARY	No	No	No	No	TEA,BREAD	No	No	Yes	Yes		No	No	Yes	Yes		No	No	No	No	TEA, BREAD	No	No	Yes	Yes		No	No	Yes	Yes		Yes	0.5	SPRING	NONE	Yes	0.5	SPRING	NONE	Yes	0.5
1	CASE	1	1	18	10-19	M	KYARUKARA	STUDENT	SECONDARY	No	No	Yes	No	RICE	No	No	Yes	Yes		No	Yes	No	Yes		No	No	No	No	CHAPATI	No	No	Yes	No		Yes	No	No	No		Yes	0.5	SPRING	NO	Yes	0.5	SPRING	NONE	Yes	0.5
2	CTR	0	1	18	10-19	M	KYARUKARA	CASUAL LABOURER	PRIMARY	No	No	No	No	TEA, BREAD	No	Yes	No	Yes		No	Yes	No	Yes		No	No	No	No		No	No	No	No		No	Yes	No	No	RICE	No	0.5	SPRING	NO	Yes	0.5	SPRING	NONE	Yes	0.5
58	CTR	0	12	18	10-19	F	KYARUKARA	HOUSEWIFE	PRIMARY	Yes	Yes	No	No		Yes	Yes	No	No		Yes	Yes	No	No		No	No	No	No		No	No	Yes	Yes	MATOOKE	No	No	Yes	Yes		No				No				Yes	1
194	CTR	0	39	18	10-19	F	KYARUKARA	NONE	SECONDARY	No	No	No	No	MILK	No	Yes	No	Yes		No	No	No	Yes	MATOKE	No	No	No	No	MILK	No	No	Yes	No	MATOKE	No	Yes	No	Yes		Yes	0.5	SPRING	FILTERED	Yes	0.5	SPRING	FILTERED	Yes	0.5
4	CTR	0	1	19	10-19	M	KYARUKARA	CASUAL LABOURER	SECONDARY	No	No	No	No	IRISH	No	No	Yes	No	MATOOKE	No	No	No	No	CHAPATI	No	No	Yes	No	RICE	No	No	Yes	No	RICE	No	No	No	No	CHAPATI	Yes	0.5	SPRING	NO	Yes	0.5	SPRING	NONE	Yes	0.5
59	CTR	0	12	19	10-19	F	KYARUKARA	HOUSEWIFE	PRIMARY	No	No	No	No		No	No	No	No		No	Yes	No	No	RICE	No	No	No	No		No	No	No	No		No	No	Yes	No	IRRISH	No				No				No
144	CTR	0	29	19	10-19	M	KYARUKARA	PUPIL	SECONDARY	No	No	No	No	TEA	Yes	No	Yes	No		No	Yes	No	Yes		No	No	No	No	TEA	Yes	No	Yes	No		No	Yes	No	No	MATOKE	Yes	1		NONE	Yes	1	SPRING	NONE	Yes	1
154	CTR	0	31	19	10-19	M	KYARUKARA	SALT MINER	PRIMARY	Yes	No	No	No	MATOKE	Yes	Yes	No	No		No	No	Yes	No	RICE	No	No	No	No		No	No	No	No		Yes	No	Yes	No		Yes	0.5	SPRING	FILTERED	Yes	0.5	SPRING	FILTERED	No
3	CTR	0	1	20	20-29	M	KYARUKARA	CASUAL LABOURER	PRIMARY	No	No	No	No	IRISH	No	No	Yes	No	MATOOKE	No	No	Yes	No	MOTOOKE	No	No	Yes	No	MATOOKE	No	No	Yes	No	MATOOKE	No	No	Yes	No	MATOOKE	Yes	0.5	SPRING	NO	Yes	0.5	SPRING	NONE	Yes	0.5
6	CASE	1	2	20	20-29	F	KYARUKARA	HOUSEWIFE	PRIMARY	No	No	No	No		No	No	No	No		No	No	Yes	Yes	RICE	No	No	No	No	PORRIAGDE	No	No	Yes	No	MILLET	Yes	Yes	No	No		Yes	1	SPRING	NO	Yes	1	SPRING	NONE	Yes	1
60	CTR	0	12	20	20-29	F	KYARUKARA	PUPIL	PRIMARY	No	No	Yes	No	RICE	No	No	No	No		Yes	No	Yes	No		No	No	Yes	No	RICE	Yes	Yes	No	No		No	No	Yes	No	MATOOKE	Yes	0.5	SPRING	NO	Yes	0.5	SPRING	NONE	Yes	0.5
64	CTR	0	13	20	20-29	F	KYARUKARA	SALT WINNER	PRIMARY	No	No	No	No	PORRIADGE	Yes	Yes	No	No		Yes	Yes	No	No		Yes	Yes	No	No		Yes	Yes	No	No		No	No	Yes	Yes		Yes	0.5	SPRING	BOIL	Yes	0.5	SPRING	BOIL	Yes	0.5
95	CTR	0	19	20	20-29	F	KYARUKARA	HOUSEWIFE	SECONDARY	No	No	Yes	Yes		No	Yes	Yes	No		Yes	Yes	No	No		No	Yes	Yes	No		No	Yes	Yes	No		No	Yes	Yes	No		Yes	0.5	SPRING	NO	Yes	0.5	SPRING	NONE	Yes	0.5
54	CTR	0	11	21	20-29	F	KYARUKARA	STUDENT	SECONDARY	No	No	No	Yes		No	No	Yes	No	MATOOKE	No	Yes	No	Yes		No	No	No	No		Yes	No	Yes	No		No	No	No	No		No				Yes	1	SPRING	NONE	Yes	0.5
91	CASE	1	19	21	20-29	F	KYARUKARA	SALT WINNER	PRIMARY	No	No	No	No	PORRIADGE	No	No	Yes	No	MATOOKE	No	Yes	No	Yes		No	No	No	No	TEA	Yes	No	Yes	No		No	Yes	No	Yes		No				Yes	0.5	SPRING	NONE	Yes	0.5
182	CTR	0	37	21	20-29	F	KYARUKARA	FISHERMAN	SECONDARY	Yes	No	No	No		No	No	Yes	No	MATOKE	No	No	Yes	No	MATOKE	Yes	No	No	No		No	Yes	No	Yes		No	No	Yes	No	MATOKE	Yes	0.5	SPRING	FILTERED	Yes	0.5	SPRING	FILTERED	Yes	0.5
193	CTR	0	39	21	20-29	F	KYARUKARA	HOUSEWIFE	SECONDARY	No	No	No	No	MILK	No	No	Yes	No	MATOKE	No	Yes	No	Yes		No	No	No	No	TEA	No	Yes	No	Yes		No	No	No	No	MEAT,RICE	No				Yes	0.5	SPRING	FILTERED	Yes	1
5	CTR	0	1	22	20-29	M	KYARUKARA	CASUAL LABOURER	SECONDARY	No	No	Yes	No	MATOOKE	No	Yes	No	No	RICE	No	No	Yes	No	MATOOKE	No	No	Yes	No	MATOOKE	No	No	Yes	No	MATOOKE	No	No	Yes	No	MATOOKE	Yes	0.5	SPRING	NO	Yes	0.5	SPRING	NONE	Yes	0.5
7	CTR	0	2	22	20-29	F	KYARUKARA	SCHOOL METRON	SECONDARY	No	No	No	No	TEA, BREAD	Yes	No	Yes	No		No	Yes	No	No	MATOOKE	No	No	No	No	TEA,BREAD	No	No	Yes	No	MATOOKE	Yes	No	Yes	No		No	1	SPRING	BOIL	Yes	1	SPRING	BOIL	Yes	1
160	CTR	0	32	22	20-29	F	KYARUKARA	SALT MINER	SECONDARY	No	No	No	No		No	No	No	No		No	No	Yes	No	MATOKE	No	No	No	No		No	No	No	No		Yes	No	Yes	No		Yes	1	SPRING	FILTERED	Yes	1	SPRING	FILTERED	Yes	1
11	CASE	1	3	23	20-29	F	KYARUKARA	SALT WINNER	SECONDARY	No	No	No	No		No	Yes	No	Yes		No	No	Yes	Yes		No	No	No	No	OBUSHERA	No	No	Yes	Yes		No	No	Yes	No	IRRISH	Yes	0.5	SPRING	NO	Yes	0.5	SPRING	NONE	Yes	0.5
18	CTR	0	4	23	20-29	M	KYARUKARA	WATERVENDOR	PRIMARY	No	Yes	No	Yes		Yes	No	Yes	No		Yes	No	Yes	No		No	No	No	No	PORRIAGE	Yes	No	No	No	MEAT	Yes	No	Yes	No		Yes	0.5	SPRING	NO	Yes	0.5	SPRING	NONE	Yes	0.5
53	CTR	0	11	23	20-29	F	KYARUKARA	FISH SELLER	PRIMARY	No	No	No	No		No	Yes	No	Yes		No	Yes	Yes	Yes		No	No	No	No		Yes	No	Yes	No		No	Yes	No	Yes		No				Yes	0.5	SPRING	NONE	Yes	0.5
76	CASE	1	16	23	20-29	F	KYARUKARA	SALT WINNER	PRIMARY	No	No	No	No	RICE	Yes	Yes	No	No		Yes	Yes	No	No	MATOOKE	No	No	Yes	Yes	MATOOKE	Yes	Yes	No	No		No	Yes	Yes	No		Yes	0.5	SPRING	NO	Yes	0.5	SPRING	NONE	Yes	0.5
79	CTR	0	16	23	20-29	M	KYARUKARA	SALT WINNER	PRIMARY	No	No	No	No		No	Yes	No	Yes		No	No	Yes	Yes		No	No	No	No		No	Yes	No	Yes		No	No	Yes	Yes		No				Yes	1	SPRING	NONE	Yes	1
84	CTR	0	17	23	20-29	M	KYARUKARA	SALT WINNER	PRIMARY	Yes	No	Yes	No		No	Yes	No	No	RICE	No	No	No	No	MATOOKE	No	Yes	Yes	No		No	No	Yes	Yes	MATOOKE	No	Yes	Yes	Yes		Yes	1	SPRING	NO	Yes	0.5	SPRING	NONE	Yes	0.5
94	CTR	0	19	23	20-29	F	KYARUKARA	HOUSEWIFE	SECONDARY	No	No	No	No	TEA	No	No	No	No	IRRISH	No	Yes	No	Yes		No	Yes	Yes	No		No	Yes	No	No	MATOOKE	No	No	Yes	No	MATOOKE	Yes	0.5	SPRING	NO	Yes	0.5	SPRING	NONE	Yes	0.5
147	CTR	0	30	23	20-29	F	KYARUKARA	SALT MINER	SECONDARY	Yes	No	Yes	No		Yes	No	Yes	No		No	No	Yes	No	MATOKE	No	No	No	No		No	No	No	No	MATOKE	No	No	No	No	MATOKE	Yes	2	SPRING	NONE	No				No
149	CTR	0	30	23	20-29	F	KYARUKARA	HOUSEWIFE	PRIMARY	Yes	No	No	No		No	No	Yes	No	MATOKE	Yes	No	Yes	No		No	No	No	No		No	No	No	No		No	No	No	No		Yes	1	SPRING	BOILED	Yes	1	SPRING	NONE	Yes	1
185	CTR	0	37	23	20-29	F	KYARUKARA	STUDENT	SECONDARY	Yes	No	No	No		No	No	Yes	No	MATOKE	No	No	Yes	No	RICE	Yes	No	Yes	No	MATOKE	No	No	Yes	No	MATOKE	No	No	Yes	No	MATOKE	Yes	0.5	LAKE	NONE	Yes	0.5	LAKE	NONE	Yes	0.5
187	CTR	0	38	23	20-29	M	KYARUKARA	BUSINESS	PRIMARY	No	No	Yes	No	MATOKE	Yes	No	Yes	No		Yes	No	No	No		No	No	Yes	No	MATOKE	No	Yes	No	Yes		No	No	Yes	Yes		Yes	1	SPRING	FILTERED	Yes	1	SPRING	FILTERED	Yes	1
195	CTR	0	39	23	20-29	M	KYARUKARA	SALT WINNER	PRIMARY	Yes	No	Yes	No		No	Yes	No	No	RICE	No	No	No	No	MATOOKE	No	Yes	Yes	No		No	No	Yes	Yes	MATOOKE	No	Yes	Yes	Yes		Yes	1	SPRING	NO	Yes	0.5	SPRING	NONE	Yes	0.5
41	CASE	1	9	24	20-29	F	KYARUKARA	SALT WINNER	PRIMARY	No	Yes	No	Yes		No	Yes	No	Yes		No	Yes	No	Yes		No	No	No	No		Yes	Yes	No	No		No	No	Yes	Yes		No				Yes	0.5	SPRING	NONE	Yes	1
118	CTR	0	24	24	20-29	M	KYARUKARA	DRIVER	PRIMARY	No	No	No	No	TEA, BUNS	No	No	Yes	No	MATOKE	No	No	Yes	Yes	MEAT	No	No	No	Yes	TEA	Yes	Yes	Yes	No		No	No	Yes	No	RICE	Yes	1	SPRING	NONE	Yes	1	SPRING	NONE	Yes	1
126	CASE	1	26	24	20-29	F	KYARUKARA	SALT MINER	PRIMARY	No	No	Yes	No	MATOKE	No	Yes	Yes	No		Yes	No	Yes	No		No	No	No	No		Yes	No	No	No		No	Yes	No	No		Yes	2	SPRING	NONE	Yes	1	SPRING	NONE	Yes	1
148	CTR	0	30	24	20-29	F	KYARUKARA	SALT MINER	PRIMARY	No	No	No	No		Yes	No	Yes	Yes		Yes	No	Yes	Yes		No	No	No	No		No	No	No	No		No	No	No	No		Yes	1	LAKE	NONE	Yes	2	SPRING	NONE	Yes	2
171	CASE	1	35	24	20-29	F	KYARUKARA	SALT MINER	PRIMARY	No	No	No	No		Yes	No	Yes	No		No	No	Yes	No		Yes	No	No	No		No	Yes	No	No	MATOKE	No	Yes	No	Yes		Yes	1	SPRING	NONE	Yes	1	SPRING	NONE	Yes	1
9	CTR	0	2	25	20-29	F	KYARUKARA	SALT WINNER	SECONDARY	No	No	No	No		No	No	No	No		No	No	Yes	No	MATOOKE	No	No	No	No		No	No	No	No		No	No	Yes	No	MATOOKE	Yes	0.5	SPRING	NO	Yes	1	SPRING	NONE	Yes	0.5
46	CASE	1	10	25	20-29	F	KYARUKARA	SALT WINNER	PRIMARY	No	No	No	No		No	Yes	Yes	No		Yes	Yes	No	No		Yes	Yes	No	No		Yes	Yes	No	No		No	No	No	Yes	MATOOKE	No				No				Yes	1
49	CTR	0	10	25	20-29	F	KYARUKARA	SALT WINNER	PRIMARY	No	No	Yes	No	MATOOKE	Yes	No	Yes	No		No	No	Yes	Yes		No	Yes	No	Yes		No	No	Yes	Yes		No	No	No	No	RICE	Yes	0.5	SPRING	NO	Yes	1	SPRING	NONE	Yes	1
92	CTR	0	19	25	20-29	F	KYARUKARA	FISH SELLER	PRIMARY	No	No	Yes	Yes		No	No	No	No	MATOOKE	No	No	No	Yes	MEAT	No	No	No	No	PORRIADGE	No	Yes	No	Yes		No	Yes	Yes	Yes		Yes	0.5	SPRING	NO	Yes	0.5	SPRING	NONE	Yes	0.5
138	CTR	0	28	25	20-29	F	KYARUKARA	BUSINESS	SECONDARY	No	No	No	No	PORRIEDGE,BUN	No	No	Yes	No	MATOKE	No	No	Yes	No		Yes	No	No	No		No	No	No	Yes	MEAT	No	Yes	Yes	Yes		Yes	1	SPRING	NONE	Yes	1	SPRING	NONE	Yes	1
142	CTR	0	29	25	20-29	M	KYARUKARA	TEACHER	COLLEGE	No	No	No	No	TEA, BUNS	Yes	Yes	No	No		No	Yes	Yes	Yes		No	No	No	No	TEA	No	No	Yes	No	MATOKE	No	Yes	No	Yes		Yes	1	SPRING	NONE	Yes	1	SPRING	NONE	Yes	1
174	CTR	0	35	25	20-29	M	KYARUKARA	FISHERMAN	SECONDARY	Yes	No	Yes	No		No	Yes	No	Yes		No	Yes	No	No	MATOKE	Yes	No	Yes	No		Yes	No	Yes	No		No	No	Yes	Yes		Yes	0.5	SPRING	FILTERED	Yes	0.5	SPRING	FILTERED	Yes	0.5
44	CTR	0	9	26	20-29	F	KYARUKARA	HOUSEWIFE	PRIMARY	No	Yes	No	Yes		No	Yes	No	Yes		Yes	No	Yes	No		Yes	No	Yes	No		Yes	No	Yes	No		No	Yes	No	Yes		Yes	0.5	SPRING	NO	Yes	1	SPRING	NONE	Yes	1
78	CTR	0	16	26	20-29	F	KYARUKARA	FISH SELLER	PRIMARY	No	No	No	No		No	Yes	No	Yes		Yes	Yes	No	No		No	Yes	Yes	No		No	Yes	Yes	Yes		No	Yes	Yes	Yes		No				Yes	1	SPRING	NONE	Yes	1
82	CTR	0	17	26	20-29	F	KYARUKARA	SALT WINNER	PRIMARY	No	No	Yes	Yes		No	Yes	Yes	No	MATOOKE	No	Yes	Yes	Yes		No	Yes	No	Yes		Yes	No	No	No	MEAT	No	Yes	Yes	No		Yes	1	SPRING	NO	Yes	0.5	SPRING	NONE	Yes	1
43	CTR	0	9	27	20-29	F	KYARUKARA	SALT WINNER	PRIMARY	No	No	No	No		No	No	Yes	Yes		No	Yes	No	Yes		Yes	No	Yes	No		Yes	No	Yes	No		No	No	Yes	No	MATOOKE	No				Yes	1	SPRING	NONE	Yes	1
48	CTR	0	10	27	20-29	F	KYARUKARA	SALT WINNER	PRIMARY	No	No	No	No		No	Yes	No	Yes		No	No	Yes	Yes	MATOOKE	No	No	No	No		No	Yes	No	Yes		No	No	Yes	Yes		Yes	0.5	SPRING	NO	No				Yes	0.5
56	CASE	1	12	27	20-29	F	KYARUKARA	SALT WINNER	PRIMARY	No	No	No	No		Yes	No	Yes	No		Yes	Yes	No	No		No	No	No	No		Yes	No	Yes	No		No	No	Yes	Yes		Yes	0.5	SPRING	NO	Yes	0.5	SPRING	NONE	No
168	CTR	0	34	27	20-29	M	KYARUKARA	BUSINESS	SECONDARY	No	No	No	No		No	No	Yes	No	MATOKE	No	No	No	No		No	No	No	No		Yes	Yes	Yes	No	RICE	No	No	No	No		Yes	1	SPRING	NONE	No				No
181	CASE	1	37	27	20-29	F	KYARUKARA	HOUSEWIFE	PRIMARY	No	No	No	No	MATOKE, GNUTS	No	No	Yes	No	MATOKE	No	No	Yes	No	MATOKE	No	No	Yes	No	MATOKE	No	No	No	No	BUSHREA, MANDAZI	Yes	No	Yes	No		Yes	1.5	LAKE	NONE	Yes	1.5	LAKE	NONE	Yes	1.5
12	CTR	0	3	28	20-29	F	KYARUKARA	NONE	NONE	No	No	No	No	TEA, BREAD	No	Yes	No	Yes		No	No	Yes	No	MATOOKE	No	No	No	No	TEA, BREAD	No	No	Yes	No	MATOOKE	No	Yes	No	Yes		No				Yes	1	SPRING	NONE	Yes	1
42	CTR	0	9	28	20-29	F	KYARUKARA	SALT WINNER	SECONDARY	No	No	Yes	No	IRISH	No	Yes	No	Yes		Yes	No	Yes	No		No	No	No	No		No	No	No	No		No	No	Yes	Yes	YAMS	No				Yes	1	SPRING	NONE	Yes
47	CTR	0	10	28	20-29	F	KYARUKARA	SALT WINNER	PRIMARY	No	No	Yes	Yes		No	No	Yes	Yes		No	No	No	No	MATOOKE	No	No	No	No		No	No	No	No		No	No	Yes	Yes		Yes	0.5	SPRING	NO	Yes	1	SPRING	NONE	Yes	1
80	CTR	0	16	28	20-29	M	KYARUKARA	SALT WINNER	PRIMARY	No	No	No	No	MILK	Yes	No	Yes	No		Yes	No	Yes	No		No	No	No	No	MILK	Yes	No	Yes	No		Yes	No	Yes	No		No				Yes	0.5	SPRING	NONE	Yes	1
150	CTR	0	30	28	20-29	M	KYARUKARA	SALT MINER	SECONDARY	No	No	No	No	TEA, MANDAZI	Yes	Yes	Yes	No		No	No	Yes	No	MATOKE	Yes	No	Yes	No		No	No	Yes	No	RICE	No	No	No	No		Yes	1	SPRING	BOILED	Yes	1	SPRING	NONE	Yes	1
173	CTR	0	35	28	20-29	M	KYARUKARA	FISHERMAN	PRIMARY	Yes	No	No	Yes		No	Yes	No	Yes		No	Yes	No	Yes		Yes	No	No	Yes		No	Yes	No	Yes		No	Yes	No	Yes		Yes	0.5	SPRING	FILTERED	Yes	0.5	SPRING	FILTERED	Yes	0.5
8	CTR	0	2	29	20-29	F	KYARUKARA	SALT WINNER	NONE	No	No	No	No		Yes	No	Yes	No		No	No	No	Yes	MEAT	No	No	No	No		No	No	Yes	Yes		No	No	Yes	No	POTATOES	No				Yes	0.5	SPRING	NONE	Yes	0.5
13	CTR	0	3	29	20-29	F	KYARUKARA	CASUAL LABOURER	NONE	No	No	No	No	BANANA	No	No	Yes	Yes		No	Yes	No	Yes		No	No	No	No		No	Yes	No	Yes		No	No	Yes	Yes		No				Yes	1	SPRING	NONE	Yes	1
19	CTR	0	4	29	20-29	M	KYARUKARA		PRIMARY	No	No	No	No	RICE	Yes	No	No	No	MEAT	No	No	No	No	MATOOKE	No	No	No	No	CHAPATI	No	No	No	No	RICE	No	Yes	Yes	No		Yes	0.5	SPRING	BOIL	Yes	0.5	SPRING	BOIL	Yes	0.5
55	CTR	0	11	29	20-29	F	KYARUKARA	SALT WINNER	PRIMARY	No	No	Yes	Yes		No	No	No	No		No	No	No	No	PORRIAGDE	No	No	Yes	No	MATOOKE	No	No	No	No		No	No	Yes	No	MATOOKE	Yes	0.5	SPRING	NO	Yes	1	SPRING	NONE	Yes	0.5
81	CASE	1	17	29	20-29	F	KYARUKARA	HOUSEWIFE	PRIMARY	No	No	No	No	MILK	No	No	Yes	No	RICE	No	No	Yes	No	RICE	No	No	No	No	MILK	No	Yes	No	No	MATOOKE	No	Yes	No	No	RICE	No				Yes	0.5	SPRING	NONE	Yes	1
89	CTR	0	18	30	30-70	F	KYARUKARA	HOUSEWIFE	PRIMARY	No	No	Yes	Yes		No	No	Yes	Yes		No	No	Yes	Yes	MATOOKE	No	No	Yes	Yes		Yes	Yes	No	No		No	No	Yes	Yes	RICE	Yes	0.5	SPRING	FILTERED	Yes	1	SPRING	FILTERED	Yes	1
141	CASE	1	29	30	30-70	F	KYARUKARA	SALT MINER	SECONDARY	No	No	No	No		No	No	Yes	No	MATOKE	Yes	Yes	No	No		No	No	No	No		No	No	No	No		No	No	No	No		Yes	1	SPRING	TREATED	Yes	1	SPRING	NONE	Yes	1
169	CTR	0	34	30	30-70	F	KYARUKARA	BUSINESS	PRIMARY	No	No	No	No		No	Yes	No	No	MATOKE	No	No	No	No		No	No	Yes	No	RICE	No	Yes	No	No	MATOKE	Yes	No	No	No		No								No
192	CTR	0	39	30	30-70	F	KYARUKARA	BUSINESS	NONE	No	Yes	No	No	MATOKE	No	Yes	No	No	MATOKE	No	Yes	No	No	MATOKE	No	Yes	No	No	MATOKE	No	Yes	No	No	MATOKE	No	Yes	No	No	MATOKE	Yes	0.5	SPRING	FILTERED	Yes	0.5	SPRING	FILTERED	Yes	0.5
167	CTR	0	34	31	30-70	M	KYARUKARA	SALT MINER	SECONDARY	Yes	Yes	No	No		No	Yes	No	No		No	Yes	No	No		No	No	No	No		No	No	No	No		No	No	Yes	No		Yes	1	LAKE	BOILED	Yes	1	LAKE	BOILED	Yes	1
10	CTR	0	2	32	30-70	F	KYARUKARA	NONE	PRIMARY	No	No	No	No	TEA, BREAD	No	No	Yes	No	MATOOKE	No	Yes	No	Yes		No	No	No	No	TEA, BREAD	No	No	Yes	No	MATOOKE	No	No	No	Yes	MEAT	No				Yes	1	RAIN WATER	NONE	Yes	0.5
14	CTR	0	3	32	30-70	F	KYARUKARA	NONE	NONE	No	No	No	No	PORRIEDGE	No	Yes	No	Yes		No	No	Yes	No	MATOOKE	No	No	No	No	PORRIAGE	No	Yes	No	Yes		No	Yes	No	No	MATOOKE	Yes	1	SPRING	NO	Yes	1	SPRING	NONE	Yes	1
77	CTR	0	16	33	30-70	F	KYARUKARA	FISH SELLER	PRIMARY	No	No	No	No		No	Yes	No	Yes		No	No	No	Yes	MEAT	No	No	No	No		No	Yes	No	Yes		No	Yes	Yes	Yes		No				Yes	1	SPRING	NONE	Yes	1
88	CTR	0	18	33	30-70	M	KYARUKARA	FISHERMAN	PRIMARY	No	No	Yes	Yes		No	No	Yes	Yes		No	Yes	Yes	No		Yes	Yes	Yes	No		Yes	Yes	Yes	No		No	Yes	Yes	Yes		Yes	1	SPRING	FILTERED	Yes	1	SPRING	FILTERED	Yes	1
170	CTR	0	34	33	30-70	F	KYARUKARA	SALT MINER	PRIMARY	No	No	No	No		No	No	Yes	No	MATOKE	No	No	No	No		No	No	No	No		No	No	No	No		No	No	No	No		Yes	1	LAKE		Yes	1	LAKE		No
45	CTR	0	9	35	30-70	F	KYARUKARA	SALT WINNER	PRIMARY	No	No	No	No		No	No	No	No		Yes	No	Yes	No		No	No	No	No		No	No	Yes	Yes	MATOOKE	No	No	No	No		No				No				Yes	1
152	CTR	0	31	35	30-70	F	KYARUKARA	SALT MINER	NONE	No	No	No	No	TEA	No	No	Yes	No	MATOKE	No	No	No	No		No	No	No	Yes		No	Yes	No	No		Yes	No	No	No		Yes	1	SPRING	FILTERED	Yes	1	SPRING	FILTERED	Yes	1
155	CTR	0	31	35	30-70	F	KYARUKARA	NONE	PRIMARY	Yes	No	No	No		Yes	Yes	Yes	No		No	No	No	No		No	No	Yes	No	RICE	No	No	Yes	No		No	No	No	No		Yes	0.5	SPRING	BOILED	No				Yes	0.5
158	CTR	0	32	35	30-70	F	KYARUKARA	BUSINESS	PRIMARY	Yes	No	No	No		Yes	No	Yes	No		No	Yes	Yes	No		No	No	Yes	No		No	No	Yes	No	RICE	No	No	No	No		Yes	0.5	SPRING	BOILED	No				Yes	0.5
183	CTR	0	37	35	30-70	F	KYARUKARA	BUSINESS	PRIMARY	No	No	Yes	No	MATOKE	No	No	Yes	No	MATOKE	No	No	Yes	No	MATOKE	No	No	Yes	No	MATOKE	No	No	Yes	No	MATOKE	No	No	Yes	No	MATOKE	Yes	0.5	SPRING	FILTERED	Yes	0.5	LAKE	BOILED	Yes	0.5
83	CTR	0	17	36	30-70	F	KYARUKARA	SALT WINNER	PRIMARY	No	No	Yes	No	MATOOKE	No	Yes	Yes	No	YARMS	No	Yes	Yes	Yes		No	Yes	Yes	No		Yes	Yes	No	No		No	Yes	Yes	Yes		Yes	1	SPRING	NO	Yes	0.5	SPRING	NONE	Yes	1
16	CASE	1	4	37	30-70	M	KYARUKARA	SOLDIER	SECONDARY	No	No	No	No	PORRIEDGE	No	No	Yes	Yes		No	No	No	Yes	PORK	No	No	No	No	PORRIAGE	No	No	Yes	No	MATOOKE	No	No	Yes	Yes		Yes	0.5	SPRING	NO	Yes	1	SPRING	NONE	Yes	0.5
151	CASE	1	31	37	30-70	M	KYARUKARA	SOLDIER	NONE	No	No	No	No	TEA	No	Yes	No	Yes		Yes	Yes	No	No		No	No	No	No		Yes	Yes	No	No		Yes	Yes	No	No		Yes	1	SPRING	NONE	Yes	1	SPRING	NONE	Yes	1
15	CTR	0	3	38	30-70	F	KYARUKARA	SALT WINNER	NONE	No	No	No	No	PORRIEDGE	No	No	Yes	Yes		No	Yes	No	Yes		No	No	No	No	PORRIAGE	No	No	Yes	No	MATOOKE	No	Yes	No	No	RICE	Yes	1	SPRING	NO	Yes	1	SPRING	NONE	Yes	1
35	CTR	0	7	38	30-70	M	KYARUKARA	SALT WINNER	PRIMARY	No	No	No	No		Yes	No	Yes	No		No	Yes	No	Yes		No	Yes	No	Yes		No	No	Yes	Yes		No	Yes	No	Yes		No				Yes	0.5	SPRING	NONE	Yes	0.5
50	CTR	0	10	38	30-70	F	KYARUKARA	SALT WINNER	PRIMARY	No	No	No	No		No	No	Yes	Yes		No	No	No	No	MATOOKE	No	No	No	No		No	No	Yes	No	MATOOKE	No	No	Yes	Yes		Yes	1	SPRING	NO	Yes	1	SPRING	NONE	Yes	1
119	CTR	0	24	38	30-70	F	KYARUKARA	SALT MINER	PRIMARY	Yes	No	No	No		No	No	No	No	MATOKE	No	Yes	No	Yes		Yes	No	No	No		No	No	No	No	RICE	No	No	Yes	Yes	MATOKE	Yes	1	SPRING	NONE	Yes	1	SPRING	NONE	Yes	1
137	CTR	0	28	38	30-70	F	KYARUKARA	PUPIL	PRIMARY	No	Yes	No	No		No	No	No	No		No	Yes	No	Yes		No	No	Yes	Yes		No	No	No	No		No	No	No	Yes		Yes	0.5	SPRING	NONE	Yes	1	SPRING	NONE	Yes	0.5
17	CTR	0	4	39	30-70	M	KYARUKARA	NONE	SECONDARY	No	No	No	No		No	Yes	No	No	MATOOKE	Yes	No	Yes	No		No	No	No	No	PORRIAGE	No	No	No	No	RICE	No	No	No	No	RICE	Yes	0.5	SPRING	NO	Yes	0.5	SPRING	NONE	Yes	0.5
20	CTR	0	4	39	30-70	M	KYARUKARA	SALT WINNER	PRIMARY	No	No	No	No	BUSHERA	No	Yes	No	Yes		No	Yes	No	Yes		No	Yes	No	Yes		No	No	No	No	BUSHERA	No	No	Yes	No	MATOOKE	No				Yes	0.5	SPRING	NONE	Yes	0.5
85	CTR	0	17	40	30-70	M	KYARUKARA	FISHERMAN	PRIMARY	No	No	Yes	Yes		No	No	Yes	Yes		Yes	No	Yes	No		No	No	Yes	Yes		Yes	No	No	Yes		Yes	No	Yes	No		Yes	0.5	SPRING	FILTERED	Yes	0.5	SPRING	FILTERED	Yes	0.5
86	CASE	1	18	42	30-70	F	KYARUKARA		PRIMARY	No	No	No	No	TEA, BREAD	No	No	Yes	No	MATOOKE	No	Yes	No	Yes		No	No	No	No		No	Yes	No	Yes		No	Yes	No	Yes		No				Yes	0.5	SPRING	NONE	Yes	0.5
136	CASE	1	28	42	30-70	M	KYARUKARA	SALT MINER	PRIMARY	No	Yes	No	No		Yes	No	No	No		No	No	Yes	No		No	No	No	No	BREAD	No	No	Yes	No	MATOKE	Yes	No	Yes	No		Yes	2	LAKE	NONE	Yes	2	LAKE	NONE	Yes	2
143	CTR	0	29	42	30-70	M	KYARUKARA	SALT MINER	PRIMARY	No	No	No	No		No	No	Yes	Yes		No	Yes	No	Yes		No	No	No	No		No	No	Yes	No	RICE	No	No	No	No		Yes	1	SPRING	NONE	Yes	1	SPRING	NONE	Yes	1
32	CTR	0	7	45	30-70	M	KYARUKARA	SALT WINNER	NONE	No	No	Yes	No	MATOOKE	Yes	Yes	No	No		Yes	Yes	No	No		No	No	No	No	MATOOKE	No	No	Yes	No	MATOOKE	Yes	No	No	No	MEAT	Yes	0.5	SPRING	NO	Yes	1	SPRING	NONE	No
34	CTR	0	7	45	30-70	M	KYARUKARA	SALT WINNER	NONE	No	Yes	No	Yes		No	No	Yes	No	RICE	No	Yes	No	Yes		No	Yes	No	Yes		No	No	Yes	No	MATOOKE	No	No	Yes	Yes		Yes	0.5	SPRING	NO	Yes	1	SPRING	NONE	Yes	1
57	CTR	0	12	46	30-70	F	KYARUKARA	SALT WINNER	SECONDARY	No	No	No	No		No	Yes	No	No	RICE	No	No	No	No		No	No	No	No		Yes	No	Yes	Yes	MATOOKE	No	No	No	No		Yes	1	SPRING	TREATED	Yes	1	SPRING	TREATED	Yes	1
117	CTR	0	24	46	30-70	F	KYARUKARA	SALT MINER	PRIMARY	No	No	No	No	PORRIEDGE	No	No	No	No	MATOKE	No	Yes	No	Yes		Yes	No	No	No		No	Yes	No	Yes	MATOKE	No	No	Yes	No	CABBAGE	Yes	1	SPRING	NONE	Yes	1	SPRING	NONE	Yes	1
139	CTR	0	28	46	30-70	M	KYARUKARA	FISHERMAN	PRIMARY	No	No	No	No	TEA	No	No	Yes	No	MATOKE	No	Yes	No	Yes		No	No	No	No	TEA,BANANA	No	No	Yes	No	MATOKE	No	No	Yes	No	MEAT	Yes	1	SPRING	NONE	Yes	1	SPRING	NONE	Yes	1
33	CTR	0	7	47	30-70	M	KYARUKARA	FISHMAN	PRIMARY	No	No	No	No		No	No	No	No		No	No	No	No	MATOOKE	No	No	No	No		No	No	No	No		No	No	No	No	MATOOKE	No				No				No
175	CTR	0	35	47	30-70	F	KYARUKARA	SALT MINER	NONE	No	No	Yes	Yes		No	No	Yes	No	RICE	No	No	Yes	No	MATOKE	No	No	Yes	Yes		No	Yes	No	Yes		No	No	Yes	Yes		Yes	0.5	SPRING	FILTERED	Yes	0.5	SPRING	FILTERED	Yes	0.5
190	CTR	0	38	47	30-70	M	KYARUKARA	FISHERMAN	SECONDARY	No	No	Yes	Yes		No	Yes	No	Yes		No	No	Yes	Yes		No	No	No	No		No	Yes	No	Yes		No	No	Yes	Yes		Yes	0.5	SPRING	FILTERED	Yes	1	SPRING	NONE	Yes	1
130	CTR	0	26	48	30-70	M	KYARUKARA	SALT MINER	PRIMARY	No	No	No	No	TEA, BREAD	No	No	Yes	No	MATOKE	No	Yes	No	Yes		No	No	No	No	TEA, BREAD	No	No	No	No	RICE	No	Yes	Yes	Yes		Yes	1	SPRING	NONE	Yes	1	SPRING	NONE	Yes	1
31	CASE	1	7	50	30-70	M	KYARUKARA	SALT WINNER	NONE	Yes	No	Yes	No		No	Yes	No	Yes		Yes	No	Yes	No		No	Yes	No	Yes		No	No	No	No		No	No	No	No		No				Yes	1	SPRING	NONE	Yes	1
128	CTR	0	26	50	30-70	F	KYARUKARA	BUSINESS	PRIMARY	No	No	No	No	MILK, BANANAS	No	No	Yes	No	RICE	No	No	No	No	MATOKE	No	No	No	No	TEA, BREAD	No	Yes	No	Yes		No	No	No	No	MATOKE	Yes	1	SPRING	NONE	Yes	1	SPRING	NONE	Yes	1
140	CTR	0	28	50	30-70	F	KYARUKARA	SALT MINER	NONE	Yes	No	No	No		No	No	Yes	No	MATOKE	No	Yes	No	Yes		Yes	No	No	No	BANANAS	No	Yes	No	Yes		No	No	Yes	No	RICE	Yes	0.5	SPRING	NONE	Yes	1	SPRING	NONE	Yes	1
184	CTR	0	37	52	30-70	M	KYARUKARA	BUSINESS	NONE	No	No	Yes	No	MATOKE	No	No	Yes	No	MATOKE	No	No	Yes	No	MATOKE	No	No	Yes	No	MATOKE	No	No	Yes	No	MATOKE	No	No	Yes	No	MATOKE	Yes	0.5	SPRING	FILTERED	Yes	0.5	SPRING	FILTERED	Yes	0.5
186	CASE	1	38	52	30-70	M	KYARUKARA	FISHERMAN	PRIMARY	No	No	No	No		No	No	No	No		No	No	Yes	No	MATOKE	No	No	No	No		No	No	No	No		No	No	No	No		Yes	0.5	SPRING	NONE	Yes	1	SPRING	NONE	Yes	1
172	CTR	0	35	54	30-70	F	KYARUKARA	SALT MINER	NONE	No	Yes	No	Yes		No	Yes	No	Yes		No	Yes	No	Yes		No	Yes	No	Yes		No	Yes	No	Yes		No	No	Yes	Yes		Yes	0.5	LAKE	NONE	Yes	0.5	LAKE	NONE	Yes	0.5
120	CTR	0	24	58	30-70	F	KYARUKARA	SALT MINER	PRIMARY	No	No	No	No	TEA, POPCORN	Yes	No	Yes	No		No	No	No	Yes	CABBAGE	No	No	No	No	BANANAS, TEA	No	No	Yes	Yes	MATOKE	No	Yes	No	Yes		Yes	1	SPRING	NONE	Yes	1	SPRING	NONE	Yes	1
153	CTR	0	31	58	30-70	F	KYARUKARA	SALT MINER	SECONDARY	No	Yes	No	No	RICE	No	No	Yes	Yes		Yes	No	Yes	No		Yes	No	No	No		No	No	No	No		No	Yes	No	No		Yes	2	SPRING	BOILED	Yes	2	SPRING	BOILED	Yes	1
145	CTR	0	29	59	30-70	F	KYARUKARA	SALT MINER	PRIMARY	No	No	No	No	TEA	No	No	Yes	No	MATOKE	No	Yes	No	Yes		No	No	No	No	TEA	No	No	Yes	No	POTATOES	No	Yes	No	Yes	RICE	Yes	0.5	SPRING	NONE	Yes	1	SPRING	NONE	Yes	1
127	CTR	0	26	60	30-70	F	KYARUKARA	SALT MINER	PRIMARY	Yes	No	No	No	BANANAS	No	No	Yes	No	MATOKE	No	No	No	No	IRISH	No	No	No	No	TEA, BREAD	No	No	No	No	MATOKE	No	No	No	Yes		Yes	0.5	SPRING	NONE	Yes	1	SPRING	NONE	Yes	1
129	CTR	0	26	60	30-70	F	KYARUKARA	SALT MINER	NONE	No	No	No	No	TEA, BREAD	No	No	Yes	Yes		No	Yes	No	Yes		No	No	No	No	TEA, BREAD	Yes	No	Yes	No	CABBAGE	No	Yes	No	Yes		No				Yes	1	SPRING	NONE	Yes	1
157	CTR	0	32	60	30-70	F	KYARUKARA	SALT MINER	SECONDARY	No	Yes	No	No		No	No	Yes	Yes		Yes	No	Yes	No		Yes	No	No	No		Yes	Yes	No	No		No	Yes	No	No		Yes	2	SPRING	BOILED	Yes	2	SPRING	BOILED	No
90	CTR	0	18	61	30-70	F	KYARUKARA	SALT WINNER	PRIMARY	No	No	Yes	Yes		No	No	Yes	Yes		No	Yes	Yes	Yes		No	Yes	Yes	Yes		No	Yes	Yes	Yes		Yes	Yes	No	No		Yes	0.5	SPRING	NO	Yes	1	SPRING	NONE	Yes	0.5
188	CTR	0	38	62	30-70	M	KYARUKARA	FISHERMAN	PRIMARY	No	Yes	No	Yes		No	Yes	No	Yes		No	No	Yes	No		No	No	No	No		No	No	No	Yes	MEAT	No	No	No	Yes	MEAT	Yes	0.5	SPRING	FILTERED	Yes	0.5	SPRING	FILTERED	Yes	1
159	CTR	0	32	63	30-70	F	KYARUKARA	SALT MINER	PRIMARY	No	No	No	No	TEA	No	No	No	No		No	Yes	Yes	No		No	No	No	No		Yes	No	Yes	No		Yes	No	No	No		Yes	1	SPRING	FILTERED	Yes	1	SPRING	FILTERED	Yes	1
146	CASE	1	30	65	30-70	F	KYARUKARA	NONE	NONE	No	No	Yes	No	MATOKE	Yes	Yes	Yes	No		Yes	Yes	No	No		Yes	No	No	No	MANDAZI	No	No	No	No		Yes	Yes	No	No		Yes	3	LAKE	FILTERED	Yes	3	LAKE	FILTERED	No
87	CTR	0	18	67	30-70	F	KYARUKARA	SALT WINNER	PRIMARY	No	No	Yes	Yes		No	No	Yes	Yes		No	Yes	Yes	Yes		Yes	Yes	No	No		Yes	Yes	No	No		Yes	Yes	No	No		Yes	0.5	SPRING	FILTERED	Yes	0.5	SPRING	FILTERED	Yes	0.5
191	CASE	1	39	69	30-70	M	KYARUKARA	SALT MINER	PRIMARY	No	No	Yes	No		No	No	Yes	No		No	No	Yes	No		No	No	Yes	No		No	No	Yes	No		No	No	Yes	No		Yes	0.5	LAKE	NONE	Yes	1.5	LAKE	NONE	Yes	1
189	CTR	0	38	70	30-70	M	KYARUKARA	FISHERMAN	NONE	No	No	No	No	MILK, BREAD	No	No	No	Yes	MEAT,MATOOKE	No	No	No	Yes	MEAT	No	No	No	No		No	Yes	No	Yes		No	Yes	No	Yes		No				Yes	1	SPRING	FILTERED	Yes	1
[truncated: 34 more columns]
